# Supplementary material for: Path to Clonal Theranostics in Luminal Breast Cancers
Source: Front Oncol. 2022 Jan 13;11:802177. doi: 10.3389/fonc.2021.802177 (PMC8793283; doi:10.3389/fonc.2021.802177)
Supplement: Supplementary Material 1 — TCGA database of mutations and CNV alterations in early and advanced breast cancers. [file DataSheet_1.zip]

Archive with 12 entries (12 files):
- Data Sheet 1.doc
- Data Sheet 10.pdf
- Data Sheet 11.doc
- Data Sheet 12.docx
- Data Sheet 2.doc
- Data Sheet 3.doc
- Data Sheet 4.pdf
- Data Sheet 5.pdf
- Data Sheet 6.doc
- Data Sheet 7.pdf
- Data Sheet 8.xlsx
- Data Sheet 9.xlsx
