# Supplementary material for: Path to Clonal Theranostics in Luminal Breast Cancers
Source: Front Oncol. 2022 Jan 13;11:802177. doi: 10.3389/fonc.2021.802177 (PMC8793283; doi:10.3389/fonc.2021.802177)
Supplement: Supplementary Material 1 — TCGA database of mutations and CNV alterations in early and advanced breast cancers. [file DataSheet_1.zip › Data Sheet 8.xlsx]

## Sheet: Supplem material 8
Supplementary material 8: Reference gene distribution across the four datasets (clonal proteome, TCGA, BC360, CDx)
Gene name	Clonal proteome primary tumors	Clonal proteome metastases	TCGA EBC	TCGA metastases	BC360	CDx
CDH1	1	1	1	1	1	1
GATA3	1	1	1	1	1	1
ERBB2	1	1	1	1	1	1
PPP2R1A	1	1	1	1	1	1
SDHA	1	1	1	1	1	1
TFRC	1	1	1	1	1
HLA-A	1	1	1	1	1
HMGA1	1	1	1	1	1
SF3B1	1	1	1	1		1
SMARCA4	1	1	1	1		1
GNAS	1	1	1	1		1
PRKAR1A	1	1	1	1		1
FUBP1	1	1	1	1		1
IDH1	1	1	1	1		1
FH	1	1	1	1		1
RAC1	1	1	1	1		1
NPM1	1	1	1	1		1
IDH2	1	1	1	1		1
RNF213	1	1	1	1
MYH9	1	1	1	1
MLLT4	1	1	1	1
TPR	1	1	1	1
CHD4	1	1	1	1
PDE4DIP	1	1	1	1
MYH11	1	1	1	1
RANBP2	1	1	1	1
PTPRC	1	1	1	1
NUMA1	1	1	1	1
CLTC	1	1	1	1
EIF4A2	1	1	1	1
KTN1	1	1	1	1
DDX5	1	1	1	1
COL1A1	1	1	1	1
ATP1A1	1	1	1	1
HSP90AB1	1	1	1	1
TPM3	1	1	1	1
CARS	1	1	1	1
NUP214	1	1	1	1
PML	1	1	1	1
RPL10	1	1	1	1
THRAP3	1	1	1	1
HIP1	1	1	1	1
PCM1	1	1	1	1
PSIP1	1	1	1	1
EWSR1	1	1	1	1
HSP90AA1	1	1	1	1
RPL5	1	1	1	1
KIF5B	1	1	1	1
LPP	1	1	1	1
FUS	1	1	1	1
EML4	1	1	1	1
SFPQ	1	1	1	1
ELN	1	1	1	1
FIP1L1	1	1	1	1
RBM15	1	1	1	1
SND1	1	1	1	1
HNRNPA2B1	1	1	1	1
TOP1	1	1	1	1
NDRG1	1	1	1	1
EZR	1	1	1	1
SRSF2	1	1	1	1
KIAA1598	1	1	1	1
ASPSCR1	1	1	1	1
LCP1	1	1	1	1
TCEA1	1	1	1	1
ABI1	1	1	1	1
LASP1	1	1	1	1
RAP1GDS1	1	1	1	1
CCDC6	1	1	1	1
GMPS	1	1	1	1
SRSF3	1	1	1	1
OMD	1	1	1	1
SET	1	1	1	1
LMNA	1	1	1	1
DEK	1	1	1	1
ATIC	1	1	1	1
SMARCE1	1	1	1	1
ACSL3	1	1	1	1
RPL22	1	1	1	1
SH3GL1	1	1	1	1
ALDH2	1	1	1	1
YWHAE	1	1	1	1
XPO1	1	1	1			1
RBM10	1	1	1			1
CTNNB1	1	1	1			1
CALR	1	1	1			1
TRIP11	1	1	1
DNM2	1	1	1
MSN	1	1	1
WAS	1	1	1
NACA	1	1	1
CDH11	1	1	1
RPN1	1	1	1
TPM4	1	1	1
NONO	1	1	1
TFG	1	1	1
DNAJB1	1	1	1
HDAC1	1	1			1	1
MAPK1	1	1			1	1
PARP1	1	1			1	1
ADD1	1	1			1
AGR2	1	1			1
AGT	1	1			1
ALDH1A1	1	1			1
ALDOA	1	1			1
APOD	1	1			1
APOE	1	1			1
ASPN	1	1			1
BLVRA	1	1			1
CALML5	1	1			1
CD44	1	1			1
CEACAM5	1	1			1
CEACAM6	1	1			1
CHAD	1	1			1
CKB	1	1			1
CKMT1A	1	1			1
COL6A3	1	1			1
CPA3	1	1			1
CRYAB	1	1			1
DCN	1	1			1
DHRS2	1	1			1
EIF3B	1	1			1
ENO1	1	1			1
FBN1	1	1			1
FHL1	1	1			1
FLNC	1	1			1
GPX3	1	1			1
HBB	1	1			1
HDAC2	1	1			1
HIST1H1C	1	1			1
HLA-B	1	1			1
HLA-C	1	1			1
HLA-DRA	1	1			1
HLA-DRB1	1	1			1
HSPA2	1	1			1
ICAM1	1	1			1
ITGA6	1	1			1
ITGAV	1	1			1
ITGB1	1	1			1
LAMB3	1	1			1
LRP2	1	1			1
MAPK3	1	1			1
MAPT	1	1			1
MCM2	1	1			1
MCM3	1	1			1
MLPH	1	1			1
MMP14	1	1			1
MMP9	1	1			1
NASP	1	1			1
NAT1	1	1			1
NPEPPS	1	1			1
OAS3	1	1			1
OGN	1	1			1
PCNA	1	1			1
PFDN2	1	1			1
PGK1	1	1			1
PHGDH	1	1			1
PIP	1	1			1
PREP	1	1			1
PRKDC	1	1			1
PYCARD	1	1			1
RAC2	1	1			1
RNASE2	1	1			1
S100A14	1	1			1
SERBP1	1	1			1
SERPINB5	1	1			1
SERPINH1	1	1			1
SFN	1	1			1
SHMT2	1	1			1
STAT1	1	1			1
TAP1	1	1			1
THBS2	1	1			1
THBS4	1	1			1
THY1	1	1			1
TOP2A	1	1			1
TPSAB1	1	1			1
TUBA4A	1	1			1
TYMP	1	1			1
VCAN	1	1			1
VIM	1	1			1
ABCF1	1	1			1
G6PD	1	1			1
PSMC4	1	1			1
RPLP0	1	1			1
SF3A1	1	1			1
CRKL	1	1				1
CTNNA1	1	1				1
GNA13	1	1				1
MRE11A	1	1				1
QKI	1	1				1
SEPT-06	1	1
SEPT-09	1	1
AHNAK2	1	1
AHNAK	1	1
DNAH5	1	1
UTRN	1	1
COL12A1	1	1
PALLD	1	1
SMARCC2	1	1
SMARCC1	1	1
SERPINB6	1	1
DNPEP	1	1
HDLBP	1	1
RPS9	1	1
EHD1	1	1
SERPINA1	1	1
EPPK1	1	1
SYNM	1	1
IGHV3-74	1	1
NUCB2	1	1
TXNRD1	1	1
EIF2B4	1	1
COL1A2	1	1
UCHL3	1	1
BCL2L13	1	1
KHSRP	1	1
PABPC1	1	1
HNRNPDL	1	1
SLIRP	1	1
GPX1	1	1
RPS24	1	1
EIF5B	1	1
SMAP2	1	1
DDX50	1	1
PDLIM2	1	1
CYFIP1	1	1
SH3GLB1	1	1
ITIH3	1	1
PSMD1	1	1
RPL17	1	1
BCAM	1	1
ASNA1	1	1
ESYT2	1	1
TPD52L2	1	1
RAVER1	1	1
MAP7	1	1
HYOU1	1	1
CAB39	1	1
SNX12	1	1
COL6A1	1	1
RELA	1	1
HNRNPM	1	1
DHRS7	1	1
RAB18	1	1
STAU1	1	1
LYPLA1	1	1
PSME2	1	1
C1S	1	1
PSMC6	1	1
PYCRL	1	1
LAMA4	1	1
RBP1	1	1
MYEF2	1	1
VDAC2	1	1
SNX6	1	1
PCMT1	1	1
MYO6	1	1
NOLC1	1	1
DDRGK1	1	1
IGHG1	1	1
SFXN3	1	1
HADH	1	1
PRDX1	1	1
PLS3	1	1
IARS	1	1
IVD	1	1
STAU2	1	1
ILK	1	1
GSTM3	1	1
TKT	1	1
SRSF7	1	1
TUBB3	1	1
ACAA2	1	1
ARSA	1	1
DDX46	1	1
CAST	1	1
PACSIN3	1	1
CCAR1	1	1
DUT	1	1
CAPNS1	1	1
DDOST	1	1
NADK2	1	1
LTBP4	1	1
EPB41L1	1	1
SRSF4	1	1
DDX3X	1	1
SPTAN1	1	1
PKP4	1	1
MYO18A	1	1
OGDH	1	1
HSPA1B	1	1
	1	1
SCRIB	1	1
PUF60	1	1
AIM1	1	1
PLIN4	1	1
MATR3	1	1
RBM39	1	1
HIST1H2AJ	1	1
GATAD2B	1	1
PTBP1	1	1
DDAH2	1	1
FLOT1	1	1
HSPA12A	1	1
ALDH7A1	1	1
ASAH1	1	1
IGHM	1	1
CTSD	1	1
DPYSL2	1	1
ME2	1	1
TRIM3	1	1
HNRNPU	1	1
SCARB2	1	1
DDX17	1	1
RAD50	1	1
IGHG3	1	1
CHCHD3	1	1
IGHA1	1	1
IGHG2	1	1
IGHA2	1	1
PPT1	1	1
IGHG4	1	1
TNS1	1	1
RDX	1	1
CASK	1	1
PPFIA1	1	1
HBG2	1	1
RPS14	1	1
TPP1	1	1
HSD17B4	1	1
GLUL	1	1
RPL15	1	1
SEC23B	1	1
EEF1A2	1	1
ESRP1	1	1
COL5A2	1	1
MOGS	1	1
GSTM5	1	1
FMOD	1	1
HEBP1	1	1
TNXB	1	1
SNTB1	1	1
IMPACT	1	1
PGM1	1	1
RAB2B	1	1
NHP2L1	1	1
EIF2B5	1	1
UBA6	1	1
ACO2	1	1
STMN1	1	1
RPS6	1	1
HN1L	1	1
USP14	1	1
RNPEP	1	1
TP53BP1	1	1
CRYZ	1	1
PPP2R4	1	1
HBE1	1	1
RPL23A	1	1
ALDOC	1	1
EIF3L	1	1
MB	1	1
UBE2I	1	1
CPNE1	1	1
ARCN1	1	1
MCM5	1	1
FBLN1	1	1
CAPZB	1	1
GNB1	1	1
MTR	1	1
PABPC4	1	1
HNRNPC	1	1
SEC14L2	1	1
CNN2	1	1
CS	1	1
EPS8L1	1	1
MRPL12	1	1
NQO1	1	1
OLFML3	1	1
STK24	1	1
ACTR3	1	1
FXR1	1	1
ILF2	1	1
CFB	1	1
CORO1C	1	1
HS1BP3	1	1
BZW2	1	1
GGT1	1	1
PPM1F	1	1
RAN	1	1
EIF3C	1	1
COG2	1	1
ACSL1	1	1
DDX27	1	1
MYL6	1	1
ACADM	1	1
SH3GLB2	1	1
ITIH4	1	1
USP39	1	1
SMARCD2	1	1
RPL23	1	1
MRPL2	1	1
HAAO	1	1
NUP35	1	1
DKC1	1	1
PFN2	1	1
SRI	1	1
IMMT	1	1
RPSA	1	1
FGG	1	1
APEH	1	1
RANBP1	1	1
ATP6V1B1	1	1
RPS27L	1	1
GPD1L	1	1
FARP1	1	1
RPL24	1	1
PCCB	1	1
C7orf50	1	1
CTNND1	1	1
EIF4G2	1	1
ITGB2	1	1
RPL32	1	1
HNRNPAB	1	1
HNRNPD	1	1
RPL9	1	1
LMAN2	1	1
SFXN1	1	1
UBE2K	1	1
SEPT-11	1	1
SEC31A	1	1
GC	1	1
LARP7	1	1
CYB5B	1	1
ISOC1	1	1
ADH1B	1	1
EPHX2	1	1
TBCA	1	1
ERLIN2	1	1
MTDH	1	1
ANXA6	1	1
FLOT2	1	1
RAB1A	1	1
CCT5	1	1
RPL14	1	1
SEPT-07	1	1
NDUFV2	1	1
LTF	1	1
KIAA0196	1	1
ATP2B1	1	1
U2SURP	1	1
PLOD2	1	1
MARK2	1	1
SSFA2	1	1
EIF4G1	1	1
MAP4	1	1
HCLS1	1	1
CSTF2	1	1
EIF4B	1	1
RAB11FIP1	1	1
CALD1	1	1
PAICS	1	1
RBBP7	1	1
HSPA4L	1	1
MYO1B	1	1
DLAT	1	1
LRBA	1	1
DLD	1	1
TBL2	1	1
CP	1	1
MAP1A	1	1
SERPING1	1	1
COPS8	1	1
MCCC1	1	1
DYNC1LI1	1	1
LANCL1	1	1
F2	1	1
CLNS1A	1	1
UBTF	1	1
RPL27A	1	1
CSDE1	1	1
PSMC3	1	1
ARFGAP2	1	1
CSRP1	1	1
EXOSC4	1	1
SF3B2	1	1
FAU	1	1
SEC16A	1	1
PTGR1	1	1
CCT2	1	1
LAMTOR1	1	1
PSMD9	1	1
CHP1	1	1
PHB2	1	1
OTUB1	1	1
ATP6V0D1	1	1
SLC3A2	1	1
STARD10	1	1
MTHFD1	1	1
SEC23A	1	1
TSG101	1	1
ALDH16A1	1	1
NAP1L1	1	1
BCKDHA	1	1
MYO1C	1	1
IQGAP2	1	1
GNS	1	1
POLDIP3	1	1
CAD	1	1
C12orf10	1	1
UBE2N	1	1
SLC25A3	1	1
CSRP2	1	1
CNPY2	1	1
AK2	1	1
HNRNPA1	1	1
UBAP2L	1	1
GOLIM4	1	1
EIF2A	1	1
CPSF6	1	1
NDUFV1	1	1
CAPRIN1	1	1
DPP3	1	1
FTH1	1	1
RPL18	1	1
TCERG1	1	1
ERH	1	1
SNW1	1	1
APEX1	1	1
LTBP2	1	1
PNP	1	1
PSMA6	1	1
ZNF512	1	1
LAMB1	1	1
SLC12A2	1	1
PDE5A	1	1
SEC24C	1	1
HNRNPH1	1	1
DNM1L	1	1
IMPDH2	1	1
APMAP	1	1
DNPH1	1	1
SYNPO2	1	1
PRPF4B	1	1
RPS2	1	1
CRIP2	1	1
HADHA	1	1
CCDC86	1	1
SARNP	1	1
ETFA	1	1
IDH3A	1	1
ISLR	1	1
RMDN3	1	1
ANP32A	1	1
ANXA2	1	1
AKR7A2	1	1
RNPS1	1	1
RPS17	1	1
ABAT	1	1
HEXA	1	1
MACF1	1	1
MMP2	1	1
HACD3	1	1
RBMX	1	1
PMM2	1	1
CIAPIN1	1	1
TPM1	1	1
PDIA3	1	1
ESD	1	1
PPP1R7	1	1
EBNA1BP2	1	1
RPL3	1	1
GIGYF2	1	1
NSF	1	1
HMOX2	1	1
MYBBP1A	1	1
PCYT2	1	1
CLUH	1	1
EIF5A	1	1
EIF4A3	1	1
LCMT1	1	1
VPS4A	1	1
TOR1AIP1	1	1
LUC7L3	1	1
FAM83H	1	1
OLA1	1	1
DCXR	1	1
MPRIP	1	1
ARHGDIA	1	1
SRSF1	1	1
MRPS23	1	1
PNPO	1	1
ALDH3A2	1	1
MYO1D	1	1
MYL12A	1	1
ZNF207	1	1
RSL1D1	1	1
BUB3	1	1
LONP1	1	1
FARSA	1	1
MRPL4	1	1
PPL	1	1
PRKCSH	1	1
EIF1	1	1
COPE	1	1
FBL	1	1
RPS11	1	1
ARHGEF1	1	1
ECH1	1	1
NAPA	1	1
CHMP2A	1	1
CLPP	1	1
PDLIM1	1	1
MYO1F	1	1
AIP	1	1
AP3B1	1	1
PSMD11	1	1
PSMD12	1	1
PGRMC1	1	1
CLIC1	1	1
EIF3F	1	1
QSOX1	1	1
WASL	1	1
AGRN	1	1
VWA5A	1	1
NOP56	1	1
MAN2B1	1	1
PDXK	1	1
PDCD5	1	1
SLC9A3R1	1	1
PSMA7	1	1
SCAMP3	1	1
OPLAH	1	1
IFIT3	1	1
HGS	1	1
PPP1R12A	1	1
SPTBN2	1	1
PFAS	1	1
ARPC1B	1	1
ARPC2	1	1
PGRMC2	1	1
LAMA5	1	1
SPTLC1	1	1
PPM1G	1	1
STX7	1	1
P4HA2	1	1
DHX15	1	1
PRPF4	1	1
DYNC1LI2	1	1
PSMD3	1	1
PAPSS1	1	1
HNRNPR	1	1
EPB41L2	1	1
WIPF1	1	1
NDUFA2	1	1
ACTN4	1	1
NARS	1	1
NUDT21	1	1
CALU	1	1
AHCYL1	1	1
PLIN1	1	1
SMARCA5	1	1
KDM1A	1	1
SNX3	1	1
SORBS3	1	1
SYNCRIP	1	1
PLOD3	1	1
PLIN3	1	1
KPNA6	1	1
SRPX2	1	1
UGDH	1	1
SNX2	1	1
USO1	1	1
TOM1	1	1
WDR1	1	1
CPNE3	1	1
HIP1R	1	1
CILP	1	1
ATP6V1G1	1	1
VPS4B	1	1
H2AFY	1	1
SH3BGRL	1	1
FLNB	1	1
SEC22B	1	1
NDUFS3	1	1
SRSF10	1	1
BANF1	1	1
SNRNP200	1	1
EIF3G	1	1
ALDH1L1	1	1
ARL6IP5	1	1
ATP5H	1	1
CPD	1	1
GLRX3	1	1
NEBL	1	1
DDAH1	1	1
MTA2	1	1
PROSC	1	1
PRPF6	1	1
ENDOD1	1	1
GLS	1	1
AKR7A3	1	1
NDUFB4	1	1
LETM1	1	1
VAPB	1	1
FKBP9	1	1
PGLS	1	1
PAPSS2	1	1
IPO7	1	1
H6PD	1	1
ETHE1	1	1
DDX58	1	1
BAG3	1	1
AIFM1	1	1
EML2	1	1
ACTL6A	1	1
CYB5A	1	1
LDHA	1	1
GLUD1	1	1
CYB5R3	1	1
GSR	1	1
F13A1	1	1
HPRT1	1	1
GOT2	1	1
AK1	1	1
HP	1	1
CA1	1	1
CA2	1	1
ASS1	1	1
SERPINC1	1	1
SERPINA3	1	1
A2M	1	1
C3	1	1
CST3	1	1
KNG1	1	1
IGKV3D-20	1	1
IGKC	1	1
HBD	1	1
SPTA1	1	1
APOA1	1	1
FGA	1	1
FGB	1	1
SLC4A1	1	1
APCS	1	1
C9	1	1
LRG1	1	1
FN1	1	1
ORM1	1	1
TTR	1	1
TF	1	1
HPX	1	1
FTL	1	1
VTN	1	1
CAT	1	1
CSTB	1	1
ANXA1	1	1
APOB	1	1
SOD2	1	1
OAT	1	1
HRG	1	1
A1BG	1	1
TUBB4A	1	1
GAPDH	1	1
ASL	1	1
HSPB1	1	1
RPN2	1	1
GNAI2	1	1
HIST1H2AC	1	1
ATP1B1	1	1
SLC25A5	1	1
MPO	1	1
PCCA	1	1
EIF2S1	1	1
RPLP2	1	1
FABP3	1	1
SSB	1	1
KRT18	1	1
MYL1	1	1
ATP5B	1	1
S100A9	1	1
APOA4	1	1
CKM	1	1
PYGL	1	1
GPI	1	1
HIST2H2BE	1	1
EPHX1	1	1
DBI	1	1
LDHB	1	1
P4HB	1	1
CAPN1	1	1
TUBB	1	1
HEXB	1	1
PFN1	1	1
APRT	1	1
EPRS	1	1
CTSG	1	1
PDHA1	1	1
COL4A2	1	1
CYC1	1	1
SNRPB2	1	1
CFH	1	1
SNRNP70	1	1
ITGA5	1	1
KRT19	1	1
GNAI3	1	1
ANXA5	1	1
ENO2	1	1
GSTP1	1	1
LGALS1	1	1
QDPR	1	1
HMGB1	1	1
FBP1	1	1
GSTM1	1	1
CLTA	1	1
ANXA4	1	1
CNP	1	1
SNRPA1	1	1
TACSTD2	1	1
IFIT1	1	1
LTA4H	1	1
H2AFV	1	1
TROVE2	1	1
GAA	1	1
HIST1H1E	1	1
PTPRF	1	1
TXN	1	1
COX5B	1	1
HSPD1	1	1
CLU	1	1
HSPA5	1	1
LAMC1	1	1
HSPA8	1	1
PDHB	1	1
ITGAM	1	1
PYGB	1	1
RALA	1	1
SPTB	1	1
PC	1	1
EPX	1	1
HARS	1	1
COL6A2	1	1
SLC25A6	1	1
ANXA3	1	1
ACTN1	1	1
XRCC6	1	1
XRCC5	1	1
COX4I1	1	1
RNH1	1	1
EEF2	1	1
PDIA4	1	1
P4HA1	1	1
ALAD	1	1
PRKAR2A	1	1
FDPS	1	1
NID1	1	1
AKR1A1	1	1
PKM	1	1
HSP90B1	1	1
HNRNPL	1	1
JUP	1	1
UQCRB	1	1
FABP4	1	1
ANPEP	1	1
GSPT1	1	1
DSP	1	1
ITGB4	1	1
CBR1	1	1
ACADS	1	1
GLB1	1	1
HIST1H1B	1	1
HIST1H1D	1	1
POR	1	1
ATP2A2	1	1
FAH	1	1
YBX3	1	1
GOT1	1	1
CAPN2	1	1
DES	1	1
PFKL	1	1
LGALS3	1	1
TCP1	1	1
RPL35A	1	1
ITGB5	1	1
ARF4	1	1
RPL7	1	1
VCL	1	1
SON	1	1
PGAM1	1	1
RCC1	1	1
NCL	1	1
HK1	1	1
SRM	1	1
ORM2	1	1
ITIH1	1	1
NFKB1	1	1
EIF2S2	1	1
ANXA7	1	1
RAB5A	1	1
RAB6A	1	1
MX1	1	1
MX2	1	1
PSMB1	1	1
LMNB1	1	1
COL5A1	1	1
ATP6V1B2	1	1
FLNA	1	1
MAOA	1	1
ACO1	1	1
GPD1	1	1
VDAC1	1	1
BGN	1	1
TGM2	1	1
MUT	1	1
OSBP	1	1
GART	1	1
UBA1	1	1
ENPP1	1	1
FDXR	1	1
UQCRC2	1	1
CES1	1	1
PPIB	1	1
WARS	1	1
RPS3	1	1
AHCY	1	1
CFL1	1	1
EEF1B2	1	1
ATP5F1	1	1
ACP1	1	1
ACAT1	1	1
TNC	1	1
MYL9	1	1
MPZ	1	1
AZGP1	1	1
MPST	1	1
ATP5A1	1	1
PSMA1	1	1
U2AF2	1	1
RPL13	1	1
S100A4	1	1
HMGB2	1	1
TARS	1	1
VARS	1	1
EEF1G	1	1
STOM	1	1
PON1	1	1
MAOB	1	1
YWHAQ	1	1
RPA1	1	1
CANX	1	1
PSMA5	1	1
ABCD3	1	1
NDUFS1	1	1
LAP3	1	1
TPP2	1	1
IMPA1	1	1
CRABP2	1	1
LMOD1	1	1
EEF1D	1	1
CRABP1	1	1
MARCKS	1	1
ALDH4A1	1	1
ERP29	1	1
PRDX6	1	1
BLVRB	1	1
PRDX5	1	1
DDT	1	1
PRDX3	1	1
RPL12	1	1
ECHS1	1	1
CMPK1	1	1
PEBP1	1	1
NMT1	1	1
ADSS	1	1
SERPINB1	1	1
ALDH1B1	1	1
GDI1	1	1
MAT2A	1	1
DNAJA1	1	1
UQCRC1	1	1
HIBADH	1	1
HNRNPH3	1	1
YWHAB	1	1
STIP1	1	1
PRDX2	1	1
GBP1	1	1
MCM7	1	1
HSPA4	1	1
GPC1	1	1
PHB	1	1
SPR	1	1
AGL	1	1
MYH10	1	1
COPB2	1	1
PPM1A	1	1
IGFALS	1	1
PSMC2	1	1
GGT5	1	1
ATP5C1	1	1
ATP6V1E1	1	1
RPL4	1	1
SERPINF1	1	1
DLST	1	1
SRP14	1	1
TAGLN2	1	1
TALDO1	1	1
ETFB	1	1
ATP6V1A	1	1
HSPA9	1	1
RPS19	1	1
COL18A1	1	1
FEN1	1	1
CAPG	1	1
CAP2	1	1
CCT6A	1	1
NNMT	1	1
MDH2	1	1
GARS	1	1
ECI1	1	1
TMPO	1	1
LRPPRC	1	1
MCAM	1	1
CRAT	1	1
GPD2	1	1
NAMPT	1	1
ACADSB	1	1
USP5	1	1
RANGAP1	1	1
NOP2	1	1
CRK	1	1
RPL21	1	1
RPS10	1	1
MAP1B	1	1
IQGAP1	1	1
CAPZA2	1	1
QARS	1	1
UQCRFS1	1	1
ATP5O	1	1
NES	1	1
ALDH9A1	1	1
RPL34	1	1
LMAN1	1	1
FMO5	1	1
FASN	1	1
CCT3	1	1
TUFM	1	1
AARS	1	1
SARS	1	1
ACADVL	1	1
YLPM1	1	1
TMED10	1	1
RBM25	1	1
HINT1	1	1
NUP153	1	1
SEPHS1	1	1
LIG3	1	1
GDI2	1	1
EMD	1	1
SERPINB9	1	1
PDLIM4	1	1
ST13	1	1
VASP	1	1
CCT8	1	1
CCT4	1	1
ANXA11	1	1
RAB5C	1	1
RAB7A	1	1
GALK1	1	1
SSR4	1	1
MECP2	1	1
HCFC1	1	1
SGSH	1	1
HDGF	1	1
LUM	1	1
PRELP	1	1
CNN1	1	1
HNRNPA3	1	1
PGD	1	1
KPNA2	1	1
KPNA1	1	1
ARHGDIB	1	1
HNRNPF	1	1
HRSP12	1	1
CAPZA1	1	1
ARFIP1	1	1
ACLY	1	1
COPB1	1	1
COPA	1	1
SUB1	1	1
RARS	1	1
YARS	1	1
RAD23B	1	1
HMGCS2	1	1
ALDH18A1	1	1
EIF5	1	1
PSMD4	1	1
CSE1L	1	1
VCP	1	1
HADHB	1	1
ADAR	1	1
LAMB2	1	1
TPD52	1	1
HNRNPH2	1	1
MARS	1	1
ITGA1	1	1
EIF6	1	1
CTBP2	1	1
TPI1	1	1
EIF4A1	1	1
RAB2A	1	1
UBE2M	1	1
RAB14	1	1
ACTR2	1	1
ACTR1A	1	1
ARF1	1	1
RAP1B	1	1
RPS3A	1	1
MAGOH	1	1
RPL27	1	1
HSPE1	1	1
HNRNPK	1	1
YWHAG	1	1
RPS7	1	1
PPP1CA	1	1
PPP1CB	1	1
PSMC1	1	1
RPS8	1	1
RPS15A	1	1
RPS16	1	1
RPS18	1	1
RPS13	1	1
SNRPD2	1	1
SNRPD3	1	1
TMSB4X	1	1
RPL7A	1	1
ETF1	1	1
RPS4X	1	1
PPP2CA	1	1
ACTA2	1	1
HIST1H4A	1	1
RPS25	1	1
RPS28	1	1
RPL31	1	1
RPL10A	1	1
RPL11	1	1
RPL8	1	1
PPIA	1	1
FKBP1A	1	1
TRA2B	1	1
YWHAZ	1	1
RPL38	1	1
RPS21	1	1
GNB2L1	1	1
ACTG1	1	1
YBX1	1	1
ACTC1	1	1
UBE2L3	1	1
EEF1A1P5	1	1
TUBB4B	1	1
HBA1	1	1
GTF2I	1	1
GSTO1	1	1
BASP1	1	1
IGLV3-9	1	1
FBLN2	1	1
HSPG2	1	1
RBM3	1	1
FKBP3	1	1
SORD	1	1
SPTBN1	1	1
TIAL1	1	1
FABP5	1	1
CAP1	1	1
HMGCS1	1	1
PFKP	1	1
TAGLN	1	1
ALDH6A1	1	1
HIST1H1A	1	1
FKBP4	1	1
PLOD1	1	1
NUCB1	1	1
RPL6	1	1
TOP2B	1	1
ACY1	1	1
LMNB2	1	1
GBE1	1	1
GLO1	1	1
SSBP1	1	1
YWHAH	1	1
SRSF11	1	1
COL14A1	1	1
GFPT1	1	1
PSME1	1	1
C1QBP	1	1
CKAP4	1	1
KHDRBS1	1	1
LRP1	1	1
ARHGAP1	1	1
ACTN3	1	1
PPP3CA	1	1
DHX9	1	1
LGALS3BP	1	1
MFGE8	1	1
SSRP1	1	1
NSUN2	1	1
RBBP4	1	1
AP1B1	1	1
TWF1	1	1
SF3A3	1	1
AIMP1	1	1
ILF3	1	1
TRAP1	1	1
ANK3	1	1
FLII	1	1
ACACA	1	1
HNRNPA0	1	1
PAK1	1	1
PRDX4	1	1
PAK2	1	1
CBX3	1	1
PSMD2	1	1
SELENBP1	1	1
SRSF9	1	1
SRSF5	1	1
SRSF6	1	1
TRIM28	1	1
G3BP1	1	1
PTK7	1	1
EIF3I	1	1
CTBP1	1	1
NNT	1	1
SNTB2	1	1
PDAP1	1	1
FKBP5	1	1
PIN1	1	1
DCTN2	1	1
TRA2A	1	1
SNX1	1	1
TSTA3	1	1
TPBG	1	1
ALCAM	1	1
DDX39B	1	1
TUBB2A	1	1
CAPS	1	1
IL16	1	1
CIRBP	1	1
NID2	1	1
DSG2	1	1
SAFB2	1	1
EIF3A	1	1
TTLL12	1	1
DPYSL3	1	1
DYNC1H1	1	1
CTTN	1	1
GALE	1	1
MCM6	1	1
SMC1A	1	1
USP10	1	1
GANAB	1	1
MVP	1	1
GOLGB1	1	1
NFIX	1	1
KPNB1	1	1
SEPT-02	1	1
SART3	1	1
EFTUD2	1	1
KARS	1	1
EIF4H	1	1
POSTN	1	1
EEA1	1	1
PDIA6	1	1
PAFAH1B3	1	1
PCOLCE	1	1
PMVK	1	1
PLEC	1	1
PPA1	1	1
RCN1	1	1
PCBP1	1	1
PCBP2	1	1
SF3B3	1	1
CNN3	1	1
SAFB	1	1
TGFBI	1	1
SLC9A3R2	1	1
SF1	1	1
MAPRE1	1	1
ELAVL1	1	1
MYLK	1	1
SLC1A5	1	1
TOMM34	1	1
UBE2V2	1	1
ZYX	1	1
PSMD5	1	1
ECM1	1	1
DBN1	1	1
FSCN1	1	1
DECR1	1	1
TST	1	1
PCK2	1	1
UGP2	1	1
AOC3	1	1
HNRNPUL2	1	1
INF2	1	1
TSR1	1	1
SMU1	1	1
LEPRE1	1	1
UAP1L1	1	1
DAK	1	1
ALDH1L2	1	1
TMEM119	1	1
FNDC1	1	1
FAM98B	1	1
PDCD4	1	1
PDLIM3	1	1
ACTBL2	1	1
HSP90AB2P	1	1
MAGED2	1	1
MIA3	1	1
PITRM1	1	1
VPS16	1	1
UCHL5	1	1
PSMF1	1	1
PHYHD1	1	1
HP1BP3	1	1
CHCHD2	1	1
IBA57	1	1
KIAA1217	1	1
C9orf64	1	1
NTPCR	1	1
DDI2	1	1
RPRD2	1	1
LYPLAL1	1	1
RBM17	1	1
KANK2	1	1
MAP1S	1	1
HIST2H2BD	1	1
TWF2	1	1
SLC25A24	1	1
PTRF	1	1
CC2D1A	1	1
PRPF8	1	1
PDXDC1	1	1
POTEE	1	1
CSPG4	1	1
NAPRT	1	1
CD109	1	1
IKBIP	1	1
TUBA1A	1	1
ZC3HAV1	1	1
NUP54	1	1
MYH14	1	1
MAVS	1	1
PODN	1	1
IRF2BP2	1	1
HUWE1	1	1
ACOT1	1	1
PABPN1	1	1
PHLDB1	1	1
FERMT3	1	1
ALYREF	1	1
CAND1	1	1
LSR	1	1
DDX42	1	1
AEBP1	1	1
LEPREL2	1	1
CARKD	1	1
FTSJ3	1	1
CCAR2	1	1
LRRC47	1	1
MRPL50	1	1
CPSF7	1	1
GOLM1	1	1
COLGALT1	1	1
TXNDC5	1	1
SCCPDH	1	1
LEMD2	1	1
APOA1BP	1	1
CHDH	1	1
NUP43	1	1
ABHD11	1	1
CMAS	1	1
GDAP1	1	1
AGR3	1	1
SSH3	1	1
NUP210	1	1
IPO4	1	1
DYNLRB1	1	1
LRRC15	1	1
PPP1R13L	1	1
NUP133	1	1
PDCD6IP	1	1
THEM6	1	1
SCFD1	1	1
UBLCP1	1	1
ATXN2L	1	1
PSPC1	1	1
DNAJC9	1	1
IRGQ	1	1
DDX1	1	1
H1FX	1	1
CCT6B	1	1
HSPH1	1	1
GCN1L1	1	1
PXDN	1	1
ANP32B	1	1
OSTF1	1	1
UFD1L	1	1
UPF1	1	1
GCDH	1	1
TNPO1	1	1
ATP2A3	1	1
TCEAL3	1	1
MAL2	1	1
IGSF8	1	1
ERGIC1	1	1
HIST1H2BA	1	1
LRRC59	1	1
FKBP10	1	1
EFHD2	1	1
GALM	1	1
DCPS	1	1
CCDC124	1	1
KCTD12	1	1
RCN3	1	1
PGM2	1	1
PDLIM5	1	1
ERO1L	1	1
PGAM5	1	1
FUBP3	1	1
SUCLG2	1	1
ABHD14B	1	1
CDK5RAP3	1	1
CLMN	1	1
FAM84B	1	1
CNDP2	1	1
ZFR	1	1
CLIC6	1	1
IPO9	1	1
RBM14	1	1
VPS35	1	1
GFM1	1	1
HMCN1	1	1
STRBP	1	1
CPXM1	1	1
FAM129B	1	1
CDC5L	1	1
PARK7	1	1
VAT1	1	1
HSD17B10	1	1
NAP1L4	1	1
CCT7	1	1
CORO1B	1	1
TXNDC17	1	1
ERP44	1	1
LXN	1	1
ESYT1	1	1
TMEM43	1	1
HGH1	1	1
TUBB6	1	1
C9orf142	1	1
HNRNPUL1	1	1
EFHD1	1	1
DDX23	1	1
GNL3	1	1
TPPP3	1	1
RBM4	1	1
SORBS1	1	1
CECR5	1	1
EMILIN2	1	1
FAM129A	1	1
API5	1	1
TNKS1BP1	1	1
XRN2	1	1
EHD4	1	1
PPA2	1	1
PNN	1	1
BOLA2	1	1
ACBD3	1	1
PTPN23	1	1
RPAP3	1	1
NO66	1	1
DCTPP1	1	1
GORASP2	1	1
MCCC2	1	1
PREB	1	1
ISYNA1	1	1
RTN4	1	1
RPRD1B	1	1
KIF13B	1	1
PDLIM7	1	1
DDX21	1	1
NANS	1	1
MXRA5	1	1
UBQLN4	1	1
PHPT1	1	1
FARSB	1	1
IARS2	1	1
ECHDC1	1	1
RBM12	1	1
FAM49B	1	1
SLTM	1	1
ADPRHL2	1	1
STAB1	1	1
BCLAF1	1	1
TMOD3	1	1
UGGT1	1	1
FAM120A	1	1
MAT2B	1	1
MYOF	1	1
EHD2	1	1
LMCD1	1	1
MRPL15	1	1
VAPA	1	1
H2AFY2	1	1
CAMSAP3	1	1
KIAA1522	1	1
RCC2	1	1
RRBP1	1	1
LARS	1	1
CGN	1	1
MRC2	1	1
GRHPR	1	1
DNAJB11	1	1
SUN2	1	1
LIMA1	1	1
TRPS1	1	1
DPP7	1	1
CYB5R1	1	1
AK3	1	1
NAGK	1	1
SLC25A13	1	1
DBNL	1	1
STOML2	1	1
APPL1	1	1
RALY	1	1
PRPF19	1	1
UBQLN1	1	1
NENF	1	1
STUB1	1	1
NOVA2	1	1
NSFL1C	1	1
SRRM2	1	1
PA2G4	1	1
BAIAP2	1	1
SMC3	1	1
RUVBL2	1	1
CLEC11A	1	1
RUVBL1	1	1
PADI2	1	1
CARHSP1	1	1
NOP58	1	1
LUC7L2	1	1
SF3B6	1	1
STRAP	1	1
RTCB	1	1
RPL36	1	1
SAMHD1	1	1
PKP3	1	1
TLN1	1	1
TLN2	1	1
AFG3L2	1	1
SUPT16H	1	1
CD2AP	1	1
RBM8A	1	1
SNX9	1	1
HEBP2	1	1
COPG1	1	1
CLIC4	1	1
NFS1	1	1
EMILIN1	1	1
SQRDL	1	1
SCIN	1	1
WASF2	1	1
SEC23IP	1	1
MTOR	1		1	1	1	1
COL2A1	1		1	1	1
FNBP1	1		1	1	1
AKT1	1		1	1		1
PBRM1	1		1	1		1
RAD21	1		1	1		1
STAT3	1		1	1		1
MAP2K1	1		1	1		1
GNA11	1		1	1		1
PTPN11	1		1	1		1
MAP2K2	1		1	1		1
SDHB	1		1	1		1
GNAQ	1		1	1		1
NRAS	1		1	1		1
U2AF1	1		1	1		1
NUP98	1		1	1
CLIP1	1		1	1
DCTN1	1		1	1
TBL1XR1	1		1	1
NCOR2	1		1	1
RABEP1	1		1	1
IL6ST	1		1	1
HOOK3	1		1	1
USP8	1		1	1
EIF3E	1		1	1
CLTCL1	1		1	1
NFKB2	1		1	1
DDX6	1		1	1
RHOA	1		1	1
STRN	1		1	1
GPHN	1		1	1
MSI2	1		1	1
H3F3B	1		1	1
COX6C	1		1	1
PAFAH1B2	1		1	1
KDM5C	1		1			1
KRAS	1		1			1
REL	1		1			1
NT5C2	1		1			1
EPS15	1		1
CD74	1		1
ANXA9	1				1
BAX	1				1
BCAS1	1				1
CA12	1				1
CACNA2D1	1				1
COL11A1	1				1
COL7A1	1				1
CYBB	1				1
FGL2	1				1
GGH	1				1
GRB2	1				1
HLA-DPB1	1				1
HLA-DQA1	1				1
HLA-DQB1	1				1
HLA-E	1				1
IL1RN	1				1
ITPR1	1				1
PARP4	1				1
PIK3CG	1				1
PSMB9	1				1
RFC4	1				1
ROCK2	1				1
SIGIRR	1				1
SKP1	1				1
TAP2	1				1
TAPBP	1				1
TNN	1				1
WDR77	1				1
ACTB	1				1
GUSB	1				1
MRPL19	1				1
POLR2A	1				1
BARD1	1					1
CUL4A	1					1
INPP4B	1					1
LYN	1					1
MTAP	1					1
PPP2R2A	1					1
SYNE1	1
BIRC6	1
SETD1A	1
USP9X	1
SGCD	1
PRPS2	1
PDCD6	1
CDC2	1
PSMA2	1
BAG6	1
IGLV3-10	1
IGKV2-40	1
LTV1	1
KIAA1468	1
IGHV3OR15-7	1
GPX4	1
TMC4	1
PYCR2	1
UBXN1	1
GMPPA	1
PSMB3	1
PEG10	1
SYNJ2BP-COX16	1
PRODH	1
THOC1	1
TARDBP	1
NDUFA10	1
RMND1	1
Em:AP000351.3	1
AP2M1	1
F11R	1
FAM21A	1
FBN2	1
CCDC47	1
EIF3H	1
IDH3B	1
COL15A1	1
SEPT-08	1
ARFIP2	1
NDUFA5	1
AP2B1	1
PTGS1	1
SPAG9	1
C21orf33	1
EPB41L3	1
OGFR	1
SMARCA1	1
IGKV3D-11	1
MFF	1
ACE	1
AKR1C3	1
NUDC	1
C1QB	1
PITPNB	1
NELFE	1
ATP1A3	1
SCN5A	1
FKBP15	1
HYI	1
SULT1A1	1
CORO7-PAM16	1
ACSS3	1
ARHGAP4	1
TRPV1	1
RPS15	1
IGHV3OR16-9	1
CYP51A1	1
TM9SF4	1
DLG1	1
NELFA	1
ECI2	1
GIT1	1
CDK11B	1
TLE4	1
NBEA	1
PNKP	1
UBE3A	1
HLA-F	1
DIAPH1	1
PPP1R18	1
ABHD16A	1
HLA-DRB4	1
C4B	1
GBA	1
MUC2	1
HLA-G	1
ADI1	1
PANK4	1
CELF2	1
PON2	1
CLASP2	1
EFEMP1	1
PACSIN2	1
ELF1	1
SPATA20	1
ENAH	1
HLA-DRB3	1
CPT2	1
PXN	1
PLEKHA6	1
EPB41	1
UNC45A	1
POLR2B	1
NFIC	1
GOLGA2	1
CCDC9	1
CSNK2A1	1
POLR1C	1
SHROOM3	1
ADNP	1
PFKM	1
DOCK10	1
GCLC	1
AP1S1	1
SSR1	1
TCOF1	1
ECE1	1
IDE	1
NDUFA9	1
ANKS1A	1
EPS8L2	1
C1R	1
AGK	1
PARP14	1
MYO1G	1
AMDHD2	1
VPS13C	1
TRIM25	1
GLA	1
PRPF40A	1
RBM47	1
IGLC6	1
ILVBL	1
SH3PXD2B	1
MPG	1
MRPL28	1
VWA8	1
CNOT1	1
PGP	1
NUDT5	1
FBLL1	1
SMCHD1	1
NCF1C	1
EIF1AY	1
RGPD3	1
ENSA	1
COL6A6	1
SHROOM1	1
MANF	1
FMR1	1
GNAT3	1
SNRPG	1
SRRM1	1
EIF3D	1
HMOX1	1
STX12	1
MRPL43	1
CTTNBP2NL	1
SAE1	1
BCAT2	1
POLDIP2	1
PACS1	1
COPS2	1
ANXA8L1	1
METTL3	1
PTK2	1
STK26	1
OS9	1
SEPT-10	1
MAPK14	1
EML3	1
HNRNPLL	1
RIC8B	1
HBS1L	1
RANBP3	1
SLMAP	1
PTMA	1
TCEB2	1
WASH3P	1
DISC1	1
BZW1	1
PCYT1A	1
BCAP31	1
EEF1E1	1
ARF5	1
BRE	1
CROT	1
MYADM	1
AARSD1	1
ALDH5A1	1
NHLRC3	1
JCHAIN	1
ATP1B3	1
TBC1D15	1
SP100	1
ACAA1	1
NSDHL	1
CYCS	1
MRPL39	1
GNB2	1
PSAP	1
MRPS34	1
ATP5J2-PTCD1	1
ALB	1
MTPN	1
STEAP4	1
TIA1	1
LBR	1
IGFBP5	1
SPTBN4	1
UBE2H	1
ABI3BP	1
CAMK2D	1
ABCE1	1
FBLIM1	1
COPS4	1
OCIAD1	1
IDUA	1
CD14	1
ERAP2	1
MRPS27	1
SETD7	1
RMDN1	1
TCEB1	1
SGK3	1
RPL30	1
RPL26	1
SWAP70	1
ITGA2	1
LSP1	1
TACC2	1
DYNC1I2	1
HMGB3	1
IK	1
ERMP1	1
MTA1	1
MRPL3	1
ARAP1	1
KLC1	1
CYFIP2	1
NIF3L1	1
NLN	1
MAN2B2	1
SRP9	1
PPIE	1
NUP155	1
GSTK1	1
PPP2R5D	1
TSN	1
NDUFB9	1
SUN1	1
GSTM2	1
ACP2	1
GSDMD	1
NEU1	1
TCP11L1	1
PARP10	1
PRMT1	1
NEDD8-MDP1	1
RRM1	1
RAB1B	1
CSTF3	1
TCIRG1	1
C11orf58	1
STIM1	1
PPFIBP2	1
ANP32E	1
RAE1	1
PFDN4	1
PARVA	1
CHMP4A	1
TOLLIP	1
RPL35	1
PITPNA	1
ADA	1
SPARC	1
REXO2	1
PAAF1	1
HMHA1	1
MLEC	1
UBC	1
TUBA1B	1
DHX8	1
DDX19A	1
TINAGL1	1
PDE12	1
GLOD4	1
RBM38	1
PIP4K2C	1
FKBP11	1
TNS2	1
COPZ1	1
PACS2	1
SMPDL3B	1
VPS29	1
PPP1CC	1
C17orf49	1
MMP19	1
UBA3	1
ELMO3	1
ARPC4-TTLL3	1
B3GAT3	1
CASP1	1
TJP1	1
HBA2	1
NUP107	1
ATP6V1D	1
OSGEP	1
DGKA	1
GMFB	1
FBLN5	1
PSMA3	1
PRMT5	1
MIA2	1
TRAM1	1
MRPS22	1
NELFCD	1
AMPD2	1
DPM1	1
EIF2B3	1
GOLGA4	1
NCSTN	1
CALM2	1
TLR9	1
IPO5	1
TTC1	1
POLB	1
PPP5C	1
RSF1	1
MSI1	1
YARS2	1
RPL28	1
CERS2	1
PSMA4	1
ANKRD17	1
ISG20	1
SEC11A	1
VPS13D	1
NOL3	1
ARPP19	1
IST1	1
FAM96B	1
COX5A	1
AMFR	1
BCKDK	1
CSNK2A2	1
[truncated: 1,908 more rows]
