# Supplementary material for: Path to Clonal Theranostics in Luminal Breast Cancers
Source: Front Oncol. 2022 Jan 13;11:802177. doi: 10.3389/fonc.2021.802177 (PMC8793283; doi:10.3389/fonc.2021.802177)
Supplement: Supplementary Material 1 — TCGA database of mutations and CNV alterations in early and advanced breast cancers. [file DataSheet_1.zip › Data Sheet 9.xlsx]

## Sheet: Supplem material 9
Supplementary material 9: Targets interacting with anticancer drugs across the four datasets (clonal proteome, TCGA, BC360, CDx)
Gene ID	Target name	Target class	Accession	Drug name	Drug family	ATC category	Druggability	Present in Clonal proteome	Present in TCGA	Present in BC360	Present in CDx
EGFR	Epidermal growth factor receptor	Kinase	P00533	dasatinib	Protein kinase inhibitors	Antineoplastic agents	TCLIN	1	1	1	1
MTOR	Serine/threonine-protein kinase mTOR	Kinase	P42345	dasatinib	Protein kinase inhibitors	Antineoplastic agents	TCLIN	1	1	1	1
ERBB2	Receptor tyrosine-protein kinase erbB-2	Kinase	P04626	dasatinib	Protein kinase inhibitors	Antineoplastic agents	TCLIN	1	1	1	1
EGFR	Epidermal growth factor receptor	Kinase	P00533	docetaxel	Taxanes	Antineoplastic agents	TCLIN	1	1	1	1
ERBB2	Receptor tyrosine-protein kinase erbB-2	Kinase	P04626	doxorubicin	Anthracyclines and related substances	Antineoplastic agents	TCLIN	1	1	1	1
EGFR	Epidermal growth factor receptor	Kinase	P00533	erlotinib	Protein kinase inhibitors	Antineoplastic agents	TCLIN	1	1	1	1
ERBB2	Receptor tyrosine-protein kinase erbB-2	Kinase	P04626	erlotinib	Protein kinase inhibitors	Antineoplastic agents	TCLIN	1	1	1	1
MTOR	Serine/threonine-protein kinase mTOR	Kinase	P42345	everolimus	Selective immunosuppressants	Immunosuppressants	TCLIN	1	1	1	1
EGFR	Epidermal growth factor receptor	Kinase	P00533	gefitinib	Protein kinase inhibitors	Antineoplastic agents	TCLIN	1	1	1	1
ERBB2	Receptor tyrosine-protein kinase erbB-2	Kinase	P04626	gefitinib	Protein kinase inhibitors	Antineoplastic agents	TCLIN	1	1	1	1
EGFR	Epidermal growth factor receptor	Kinase	P00533	imatinib	Protein kinase inhibitors	Antineoplastic agents	TCLIN	1	1	1	1
EGFR	Epidermal growth factor receptor	Kinase	P00533	lapatinib	Protein kinase inhibitors	Antineoplastic agents	TCLIN	1	1	1	1
ERBB2	Receptor tyrosine-protein kinase erbB-2	Kinase	P04626	lapatinib	Protein kinase inhibitors	Antineoplastic agents	TCLIN	1	1	1	1
EGFR	Epidermal growth factor receptor	Kinase	P00533	mitoxantrone	Anthracyclines and related substances	Antineoplastic agents	TCLIN	1	1	1	1
ERBB2	Receptor tyrosine-protein kinase erbB-2	Kinase	P04626	mitoxantrone	Anthracyclines and related substances	Antineoplastic agents	TCLIN	1	1	1	1
ERBB2	Receptor tyrosine-protein kinase erbB-2	Kinase	P04626	paclitaxel	Taxanes	Antineoplastic agents	TCLIN	1	1	1	1
MTOR	Serine/threonine-protein kinase mTOR	Kinase	P42345	sirolimus	Selective immunosuppressants	Immunosuppressants	TCLIN	1	1	1	1
EGFR	Epidermal growth factor receptor	Kinase	P00533	sunitinib	Protein kinase inhibitors	Antineoplastic agents	TCLIN	1	1	1	1
EGFR	Epidermal growth factor receptor	Kinase	P00533	tamoxifen	Anti-estrogens	Endocrine therapy	TCLIN	1	1	1	1
ERBB2	Receptor tyrosine-protein kinase erbB-2	Kinase	P04626	tamoxifen	Anti-estrogens	Endocrine therapy	TCLIN	1	1	1	1
MTOR	Serine/threonine-protein kinase mTOR	Kinase	P42345	temsirolimus	Protein kinase inhibitors	Antineoplastic agents	TCLIN	1	1	1	1
EGFR	Epidermal growth factor receptor	Kinase	P00533	vandetanib	Protein kinase inhibitors	Antineoplastic agents	TCLIN	1	1	1	1
ERBB2	Receptor tyrosine-protein kinase erbB-2	Kinase	P04626	vandetanib	Protein kinase inhibitors	Antineoplastic agents	TCLIN	1	1	1	1
EGFR	Epidermal growth factor receptor	Kinase	P00533	crizotinib	Protein kinase inhibitors	Antineoplastic agents	TCLIN	1	1	1	1
EGFR	Epidermal growth factor receptor	Kinase	P00533	axitinib	Protein kinase inhibitors	Antineoplastic agents	TCLIN	1	1	1	1
EGFR	Epidermal growth factor receptor	Kinase	P00533	afatinib	Protein kinase inhibitors	Antineoplastic agents	TCLIN	1	1	1	1
ERBB2	Receptor tyrosine-protein kinase erbB-2	Kinase	P04626	afatinib	Protein kinase inhibitors	Antineoplastic agents	TCLIN	1	1	1	1
EGFR	Epidermal growth factor receptor	Kinase	P00533	bosutinib	Protein kinase inhibitors	Antineoplastic agents	TCLIN	1	1	1	1
ERBB2	Receptor tyrosine-protein kinase erbB-2	Kinase	P04626	bosutinib	Protein kinase inhibitors	Antineoplastic agents	TCLIN	1	1	1	1
EGFR	Epidermal growth factor receptor	Kinase	P00533	cisplatin	Platinum compounds	Antineoplastic agents	TCLIN	1	1	1	1
MTOR	Serine/threonine-protein kinase mTOR	Kinase	P42345	ridaforolimus	Protein kinase inhibitors	Antineoplastic agents	TCLIN	1	1	1	1
EGFR	Epidermal growth factor receptor	Kinase	P00533	ibrutinib	Protein kinase inhibitors	Antineoplastic agents	TCLIN	1	1	1	1
ERBB2	Receptor tyrosine-protein kinase erbB-2	Kinase	P04626	ibrutinib	Protein kinase inhibitors	Antineoplastic agents	TCLIN	1	1	1	1
EGFR	Epidermal growth factor receptor	Kinase	P00533	ceritinib	Protein kinase inhibitors	Antineoplastic agents	TCLIN	1	1	1	1
EGFR	Epidermal growth factor receptor	Kinase	P00533	lenvatinib	Protein kinase inhibitors	Antineoplastic agents	TCLIN	1	1	1	1
EGFR	Epidermal growth factor receptor	Kinase	P00533	cetuximab	Monoclonal antibodies	Antineoplastic agents	TCLIN	1	1	1	1
EGFR	Epidermal growth factor receptor	Kinase	P00533	panitumumab	Monoclonal antibodies	Antineoplastic agents	TCLIN	1	1	1	1
ERBB2	Receptor tyrosine-protein kinase erbB-2	Kinase	P04626	pertuzumab	Monoclonal antibodies	Antineoplastic agents	TCLIN	1	1	1	1
ERBB2	Receptor tyrosine-protein kinase erbB-2	Kinase	P04626	trastuzumab	Monoclonal antibodies	Antineoplastic agents	TCLIN	1	1	1	1
ERBB2	Receptor tyrosine-protein kinase erbB-2	Kinase	P04626	trastuzumab emtansine	Monoclonal antibodies	Antineoplastic agents	TCLIN	1	1	1	1
EGFR	Epidermal growth factor receptor	Kinase	P00533	osimertinib	Protein kinase inhibitors	Antineoplastic agents	TCLIN	1	1	1	1
EGFR	Epidermal growth factor receptor	Kinase	P00533	necitumumab	Monoclonal antibodies	Antineoplastic agents	TCLIN	1	1	1	1
EGFR	Epidermal growth factor receptor	Kinase	P00533	icotinib	Protein kinase inhibitors	Antineoplastic agents	TCLIN	1	1	1	1
EGFR	Epidermal growth factor receptor	Kinase	P00533	olmutinib	Protein kinase inhibitors	Antineoplastic agents	TCLIN	1	1	1	1
RAC1	Ras-related C3 botulinum toxin substrate 1	Unclassified	P63000	azathioprine	Other immunosuppressants	Immunosuppressants	TBIO	1	1		1
MAP2K1	Dual specificity mitogen-activated protein kinase kinase 1	Kinase	Q02750	dasatinib	Protein kinase inhibitors	Antineoplastic agents	TCLIN	1	1		1
MAP2K1	Dual specificity mitogen-activated protein kinase kinase; MEK1/2	Kinase	P36507	dasatinib	Protein kinase inhibitors	Antineoplastic agents	TCLIN	1	1		1
MAP2K2	Dual specificity mitogen-activated protein kinase kinase 2	Kinase	P36507	dasatinib	Protein kinase inhibitors	Antineoplastic agents	TCLIN	1	1		1
AKT1	RAC-alpha serine/threonine-protein kinase	Kinase	P31749	miltefosine	Other antineoplastic agents	Antineoplastic agents	TCHEM	1	1		1
MAP2K1	Dual specificity mitogen-activated protein kinase kinase 1	Kinase	Q02750	sunitinib	Protein kinase inhibitors	Antineoplastic agents	TCLIN	1	1		1
MAP2K2	Dual specificity mitogen-activated protein kinase kinase 2	Kinase	P36507	sunitinib	Protein kinase inhibitors	Antineoplastic agents	TCLIN	1	1		1
MAP2K1	Dual specificity mitogen-activated protein kinase kinase 1	Kinase	Q02750	vandetanib	Protein kinase inhibitors	Antineoplastic agents	TCLIN	1	1		1
MAP2K2	Dual specificity mitogen-activated protein kinase kinase 2	Kinase	P36507	vandetanib	Protein kinase inhibitors	Antineoplastic agents	TCLIN	1	1		1
MAP2K1	Dual specificity mitogen-activated protein kinase kinase 1	Kinase	Q02750	ruxolitinib	Protein kinase inhibitors	Antineoplastic agents	TCLIN	1	1		1
MAP2K2	Dual specificity mitogen-activated protein kinase kinase 2	Kinase	P36507	ruxolitinib	Protein kinase inhibitors	Antineoplastic agents	TCLIN	1	1		1
MAP2K1	Dual specificity mitogen-activated protein kinase kinase 1	Kinase	Q02750	axitinib	Protein kinase inhibitors	Antineoplastic agents	TCLIN	1	1		1
MAP2K2	Dual specificity mitogen-activated protein kinase kinase 2	Kinase	P36507	axitinib	Protein kinase inhibitors	Antineoplastic agents	TCLIN	1	1		1
MAP2K1	Dual specificity mitogen-activated protein kinase kinase 1	Kinase	Q02750	bosutinib	Protein kinase inhibitors	Antineoplastic agents	TCLIN	1	1		1
MAP2K2	Dual specificity mitogen-activated protein kinase kinase 2	Kinase	P36507	bosutinib	Protein kinase inhibitors	Antineoplastic agents	TCLIN	1	1		1
MAP2K2	Dual specificity mitogen-activated protein kinase kinase 2	Kinase	P36507	trametinib	Protein kinase inhibitors	Antineoplastic agents	TCLIN	1	1		1
MAP2K1	Dual specificity mitogen-activated protein kinase kinase 1	Kinase	Q02750	trametinib	Protein kinase inhibitors	Antineoplastic agents	TCLIN	1	1		1
MAP2K1	Dual specificity mitogen-activated protein kinase kinase 1	Kinase	Q02750	nintedanib	Protein kinase inhibitors	Antineoplastic agents	TCLIN	1	1		1
MAP2K2	Dual specificity mitogen-activated protein kinase kinase 2	Kinase	P36507	nintedanib	Protein kinase inhibitors	Antineoplastic agents	TCLIN	1	1		1
MAP2K1	Dual specificity mitogen-activated protein kinase kinase 1	Kinase	Q02750	cobimetinib	Protein kinase inhibitors	Antineoplastic agents	TCLIN	1	1		1
MAP2K2	Dual specificity mitogen-activated protein kinase kinase 2	Kinase	P36507	cobimetinib	Protein kinase inhibitors	Antineoplastic agents	TCLIN	1	1		1
TOP1	DNA topoisomerase 1	Enzyme	P11387	amsacrine	Other antineoplastic agents	Antineoplastic agents	TCLIN	1	1
TOP1	DNA topoisomerase 1	Enzyme	P11387	doxorubicin	Anthracyclines and related substances	Antineoplastic agents	TCLIN	1	1
TOP1	DNA topoisomerase 1	Enzyme	P11387	irinotecan	Other antineoplastic agents	Antineoplastic agents	TCLIN	1	1
TOP1	DNA topoisomerase 1	Enzyme	P11387	topotecan	Other antineoplastic agents	Antineoplastic agents	TCLIN	1	1
HDAC1	Histone deacetylase 1	Enzyme	Q13547	bendamustine	Nitrogen mustard analogues	Antineoplastic agents	TCLIN	1		1	1
IGF1R	Insulin-like growth factor 1 receptor	Kinase	P08069	masoprocol	Other antineoplastic agents	Antineoplastic agents	TCLIN	1		1	1
MAPK1	Mitogen-activated protein kinase 1	Kinase	P28482	sorafenib	Protein kinase inhibitors	Antineoplastic agents	TCHEM	1		1	1
IGF1R	Insulin-like growth factor 1 receptor	Kinase	P08069	sunitinib	Protein kinase inhibitors	Antineoplastic agents	TCLIN	1		1	1
HDAC1	Histone deacetylase	Enzyme	O15379	romidepsin	Other antineoplastic agents	Antineoplastic agents	TCLIN	1		1	1
HDAC1	Histone deacetylase 1	Enzyme	Q13547	romidepsin	Other antineoplastic agents	Antineoplastic agents	TCLIN	1		1	1
HDAC1	Histone deacetylase	Enzyme	O15379	vorinostat	Other antineoplastic agents	Antineoplastic agents	TCLIN	1		1	1
HDAC1	Histone deacetylase 1/3/5/8	Enzyme	O15379	vorinostat	Other antineoplastic agents	Antineoplastic agents	TCLIN	1		1	1
HDAC1	Histone deacetylase 1	Enzyme	Q13547	vorinostat	Other antineoplastic agents	Antineoplastic agents	TCLIN	1		1	1
HDAC1	Histone deacetylase (HDAC1 and HDAC2)	Enzyme	Q13547	vorinostat	Other antineoplastic agents	Antineoplastic agents	TCLIN	1		1	1
IGF1R	Insulin-like growth factor 1 receptor	Kinase	P08069	crizotinib	Protein kinase inhibitors	Antineoplastic agents	TCLIN	1		1	1
HDAC1	Histone deacetylase 1	Enzyme	Q13547	panobinostat	Other antineoplastic agents	Antineoplastic agents	TCLIN	1		1	1
IGF1R	Insulin-like growth factor 1 receptor	Kinase	P08069	ceritinib	Protein kinase inhibitors	Antineoplastic agents	TCLIN	1		1	1
HDAC1	Histone deacetylase 1	Enzyme	Q13547	belinostat	Other antineoplastic agents	Antineoplastic agents	TCLIN	1		1	1
IGF1R	Insulin-like growth factor 1 receptor	Kinase	P08069	nintedanib	Protein kinase inhibitors	Antineoplastic agents	TCLIN	1		1	1
PARP1	Poly [ADP-ribose] polymerase 1	Enzyme	P09874	olaparib	Other antineoplastic agents	Antineoplastic agents	TCLIN	1		1	1
PARP1	Poly [ADP-ribose] polymerase 1	Enzyme	P09874	rucaparib	Other antineoplastic agents	Antineoplastic agents	TCLIN	1		1	1
PARP1	Poly [ADP-ribose] polymerase 1	Enzyme	P09874	niraparib	Other antineoplastic agents	Antineoplastic agents	TCLIN	1		1	1
TOP2A	DNA topoisomerase 2-alpha	Enzyme	P11388	amsacrine	Other antineoplastic agents	Antineoplastic agents	TCLIN	1		1
TOP2A	DNA topoisomerase II	Enzyme	P11388	amsacrine	Other antineoplastic agents	Antineoplastic agents	TCHEM	1		1
HDAC2	Histone deacetylase 2	Enzyme	Q92769	bendamustine	Nitrogen mustard analogues	Antineoplastic agents	TCLIN	1		1
MMP9	Matrix metalloproteinase-9	Enzyme	P14780	busulfan	Alkyl sulfonates	Antineoplastic agents	TCHEM	1		1
MAPK3	Mitogen-activated protein kinase 3	Kinase	P27361	carmofur	Pyrimidine analogues	Antineoplastic agents	TCHEM	1		1
MMP9	Matrix metalloproteinase-9	Enzyme	P14780	dacarbazine	Other alkylating agents	Antineoplastic agents	TCHEM	1		1
GRB2	Growth factor receptor-bound protein 2	Cytosolic other	P62993	dactinomycin	Actinomycines	Antineoplastic agents	TCHEM	1		1
TOP2A	DNA topoisomerase 2-alpha	Enzyme	P11388	daunorubicin	Combinations of antineoplastic agents	Antineoplastic agents	TCLIN	1		1
TOP2A	DNA topoisomerase 2-alpha	Enzyme	P11388	doxorubicin	Anthracyclines and related substances	Antineoplastic agents	TCLIN	1		1
TOP2A	DNA topoisomerase 2-alpha	Enzyme	P11388	etoposide	Podophyllotoxin derivatives	Antineoplastic agents	TCLIN	1		1
TOP2A	DNA topoisomerase 2-alpha	Enzyme	P11388	idarubicin	Anthracyclines and related substances	Antineoplastic agents	TCLIN	1		1
CA12	Carbonic anhydrase 12	Enzyme	O43570	imatinib	Protein kinase inhibitors	Antineoplastic agents	TCLIN	1		1
TOP2A	DNA topoisomerase 2-alpha	Enzyme	P11388	mitoxantrone	Anthracyclines and related substances	Antineoplastic agents	TCLIN	1		1
CA12	Carbonic anhydrase 12	Enzyme	O43570	nilotinib	Protein kinase inhibitors	Antineoplastic agents	TCLIN	1		1
MAPK3	Mitogen-activated protein kinase 3	Kinase	P27361	sorafenib	Protein kinase inhibitors	Antineoplastic agents	TCHEM	1		1
PIK3CG	Phosphatidylinositol 4,5-bisphosphate 3-kinase catalytic subunit gamma isoform	Kinase	P48736	sunitinib	Protein kinase inhibitors	Antineoplastic agents	TCHEM	1		1
ROCK2	Rho-associated protein kinase 2	Kinase	O75116	sunitinib	Protein kinase inhibitors	Antineoplastic agents	TCLIN	1		1
TOP2A	DNA topoisomerase 2-alpha	Enzyme	P11388	teniposide	Podophyllotoxin derivatives	Antineoplastic agents	TCLIN	1		1
TOP2A	DNA topoisomerase 2-alpha	Enzyme	P11388	valrubicin	Anthracyclines and related substances	Antineoplastic agents	TCLIN	1		1
HDAC2	Histone deacetylase 2	Enzyme	Q92769	romidepsin	Other antineoplastic agents	Antineoplastic agents	TCLIN	1		1
HDAC2	Histone deacetylase 2	Enzyme	Q92769	vorinostat	Other antineoplastic agents	Antineoplastic agents	TCLIN	1		1
ROCK2	Rho-associated protein kinase 2	Kinase	O75116	vandetanib	Protein kinase inhibitors	Antineoplastic agents	TCLIN	1		1
ROCK2	Rho-associated protein kinase 2	Kinase	O75116	crizotinib	Protein kinase inhibitors	Antineoplastic agents	TCLIN	1		1
ROCK2	Rho-associated protein kinase 2	Kinase	O75116	ruxolitinib	Protein kinase inhibitors	Antineoplastic agents	TCLIN	1		1
ROCK2	Rho-associated protein kinase 2	Kinase	O75116	bosutinib	Protein kinase inhibitors	Antineoplastic agents	TCLIN	1		1
MAPK3	Mitogen-activated protein kinase 3	Kinase	P27361	cisplatin	Platinum compounds	Antineoplastic agents	TCHEM	1		1
HDAC2	Histone deacetylase 2	Enzyme	Q92769	panobinostat	Other antineoplastic agents	Antineoplastic agents	TCLIN	1		1
ROCK2	Rho-associated protein kinase 2	Kinase	O75116	tofacitinib	Selective immunosuppressants	Immunosuppressants	TCLIN	1		1
ROCK2	Rho-associated protein kinase 2	Kinase	O75116	ceritinib	Protein kinase inhibitors	Antineoplastic agents	TCLIN	1		1
HDAC2	Histone deacetylase 2	Enzyme	Q92769	belinostat	Other antineoplastic agents	Antineoplastic agents	TCLIN	1		1
PIK3CG	Phosphatidylinositol 4,5-bisphosphate 3-kinase catalytic subunit gamma isoform	Kinase	P48736	idelalisib	Other antineoplastic agents	Antineoplastic agents	TCHEM	1		1
PRKDC	DNA-dependent protein kinase catalytic subunit	Kinase	P78527	idelalisib	Other antineoplastic agents	Antineoplastic agents	TCHEM	1		1
IL1RN	Interleukin-1 receptor antagonist protein	Unclassified	P18510	rilonacept	Interleukin inhibitors	Immunosuppressants	TCHEM	1		1
PARP4	Poly [ADP-ribose] polymerase 4	Enzyme	Q9UKK3	rucaparib	Other antineoplastic agents	Antineoplastic agents		1		1
LYN	Tyrosine-protein kinase Lyn	Kinase	P07948	dasatinib	Protein kinase inhibitors	Antineoplastic agents	TCLIN	1			1
LYN	Tyrosine-protein kinase Lyn	Kinase	P07948	erlotinib	Protein kinase inhibitors	Antineoplastic agents	TCLIN	1			1
LYN	Tyrosine-protein kinase Lyn	Kinase	P07948	gefitinib	Protein kinase inhibitors	Antineoplastic agents	TCLIN	1			1
LYN	Tyrosine-protein kinase Lyn	Kinase	P07948	imatinib	Protein kinase inhibitors	Antineoplastic agents	TCLIN	1			1
LYN	Tyrosine-protein kinase Lyn	Kinase	P07948	nilotinib	Protein kinase inhibitors	Antineoplastic agents	TCLIN	1			1
LYN	Tyrosine-protein kinase Lyn	Kinase	P07948	sorafenib	Protein kinase inhibitors	Antineoplastic agents	TCLIN	1			1
LYN	Tyrosine-protein kinase Lyn	Kinase	P07948	sunitinib	Protein kinase inhibitors	Antineoplastic agents	TCLIN	1			1
LYN	Tyrosine-protein kinase Lyn	Kinase	P07948	pazopanib	Protein kinase inhibitors	Antineoplastic agents	TCLIN	1			1
LYN	Tyrosine-protein kinase Lyn	Kinase	P07948	vandetanib	Protein kinase inhibitors	Antineoplastic agents	TCLIN	1			1
LYN	Tyrosine-protein kinase Lyn	Kinase	P07948	crizotinib	Protein kinase inhibitors	Antineoplastic agents	TCLIN	1			1
LYN	Tyrosine-protein kinase Lyn	Kinase	P07948	bosutinib	Protein kinase inhibitors	Antineoplastic agents	TCLIN	1			1
LYN	Tyrosine-protein kinase Lyn	Kinase	P07948	ponatinib	Protein kinase inhibitors	Antineoplastic agents	TCLIN	1			1
LYN	Tyrosine-protein kinase Lyn	Kinase	P07948	ibrutinib	Protein kinase inhibitors	Antineoplastic agents	TCLIN	1			1
LYN	Tyrosine-protein kinase Lyn	Kinase	P07948	ceritinib	Protein kinase inhibitors	Antineoplastic agents	TCLIN	1			1
LYN	Tyrosine-protein kinase Lyn	Kinase	P07948	nintedanib	Protein kinase inhibitors	Antineoplastic agents	TCLIN	1			1
MMP2	72 kDa type IV collagenase	Enzyme	P08253	aclarubicin	Anthracyclines and related substances	Antineoplastic agents	TCHEM	1
CYP1A2	Cytochrome P450 1A2	Enzyme	P05177	altretamine	Other antineoplastic agents	Antineoplastic agents	TCHEM	1
TOP2B	DNA topoisomerase 2-beta	Enzyme	Q02880	amsacrine	Other antineoplastic agents	Antineoplastic agents	TCHEM	1
TXNRD1	Thioredoxin reductase 1, cytoplasmic	Enzyme	Q16881	arsenic trioxide	Other antineoplastic agents	Antineoplastic agents	TCLIN	1
TPMT	Thiopurine S-methyltransferase	Enzyme	P51580	azathioprine	Other immunosuppressants	Immunosuppressants	TCHEM	1
PSMA1	Proteasome subunit alpha type-1	Enzyme	P25786	bortezomib	Other antineoplastic agents	Antineoplastic agents	TCLIN	1
F2	Prothrombin	Enzyme	P00734	bortezomib	Other antineoplastic agents	Antineoplastic agents	TCLIN	1
CTSG	Cathepsin G	Enzyme	P08311	bortezomib	Other antineoplastic agents	Antineoplastic agents	TCHEM	1
CMA1	Chymase	Enzyme	P23946	bortezomib	Other antineoplastic agents	Antineoplastic agents	TCHEM	1
PSMB1	Proteasome subunit beta type-1	Enzyme	P20618	bortezomib	Other antineoplastic agents	Antineoplastic agents	TCLIN	1
PSMB5	Proteasome subunit beta type-5	Enzyme	P28074	bortezomib	Other antineoplastic agents	Antineoplastic agents	TCLIN	1
PSMB2	Proteasome subunit beta type-2	Enzyme	P49721	bortezomib	Other antineoplastic agents	Antineoplastic agents	TCLIN	1
NFKB1	Nuclear factor NF-kappa-B complex	Unclassified	P19838	bortezomib	Other antineoplastic agents	Antineoplastic agents	TCHEM	1
PSMD1	26S proteasome non-ATPase regulatory subunit 1	Cytosolic other	Q99460	bortezomib	Other antineoplastic agents	Antineoplastic agents	TBIO	1
GSR	Glutathione reductase, mitochondrial	Enzyme	P00390	carmustine	Nitrosoureas	Antineoplastic agents	TCLIN	1
CTSD	Cathepsin D	Enzyme	P07339	chlorambucil	Nitrogen mustard analogues	Antineoplastic agents	TCHEM	1
RRM1	Ribonucleoside-diphosphate reductase large subunit	Enzyme	P23921	clofarabine	Purine analogues	Antineoplastic agents	TCLIN	1
POLB	DNA polymerase beta	Enzyme	P06746	cytarabine	Combinations of antineoplastic agents	Antineoplastic agents	TCHEM	1
GAK	Cyclin-G-associated kinase	Kinase	O14976	dasatinib	Protein kinase inhibitors	Antineoplastic agents	TCHEM	1
STK10	Serine/threonine-protein kinase 10	Kinase	O94804	dasatinib	Protein kinase inhibitors	Antineoplastic agents	TCHEM	1
CSK	Tyrosine-protein kinase CSK	Kinase	P41240	dasatinib	Protein kinase inhibitors	Antineoplastic agents	TCHEM	1
SLK	STE20-like serine/threonine-protein kinase	Kinase	Q9H2G2	dasatinib	Protein kinase inhibitors	Antineoplastic agents	TCHEM	1
STK4	Serine/threonine-protein kinase 4	Kinase	Q13043	dasatinib	Protein kinase inhibitors	Antineoplastic agents	TCHEM	1
CDC42BPB	Serine/threonine-protein kinase MRCK beta	Kinase	Q9Y5S2	dasatinib	Protein kinase inhibitors	Antineoplastic agents	TBIO	1
VRK2	Serine/threonine-protein kinase VRK2	Kinase	Q86Y07	dasatinib	Protein kinase inhibitors	Antineoplastic agents	TBIO	1
MAPK14	Mitogen-activated protein kinase 14	Kinase	Q16539	dasatinib	Protein kinase inhibitors	Antineoplastic agents	TCHEM	1
ABCB1	Multidrug resistance protein 1	Transporter	P08183	daunorubicin	Combinations of antineoplastic agents	Antineoplastic agents	TCHEM	1
MMP2	72 kDa type IV collagenase	Enzyme	P08253	daunorubicin	Combinations of antineoplastic agents	Antineoplastic agents	TCHEM	1
TUBB	Tubulin beta	Structural	P04350	docetaxel	Taxanes	Antineoplastic agents	TCLIN	1
ABCB1	Multidrug resistance protein 1	Transporter	P08183	docetaxel	Taxanes	Antineoplastic agents	TCHEM	1
CASP1	Caspase-1	Enzyme	P29466	doxorubicin	Anthracyclines and related substances	Antineoplastic agents	TCHEM	1
ABCB1	Multidrug resistance protein 1	Transporter	P08183	doxorubicin	Anthracyclines and related substances	Antineoplastic agents	TCHEM	1
MMP2	72 kDa type IV collagenase	Enzyme	P08253	doxorubicin	Anthracyclines and related substances	Antineoplastic agents	TCHEM	1
GAK	Cyclin-G-associated kinase	Kinase	O14976	erlotinib	Protein kinase inhibitors	Antineoplastic agents	TCHEM	1
EIF2AK2	Interferon-induced, double-stranded RNA-activated protein kinase	Kinase	P19525	erlotinib	Protein kinase inhibitors	Antineoplastic agents	TBIO	1
STK10	Serine/threonine-protein kinase 10	Kinase	O94804	erlotinib	Protein kinase inhibitors	Antineoplastic agents	TCHEM	1
CSK	Tyrosine-protein kinase CSK	Kinase	P41240	erlotinib	Protein kinase inhibitors	Antineoplastic agents	TCHEM	1
PIP4K2C	Phosphatidylinositol 5-phosphate 4-kinase type-2 gamma	Kinase	Q8TBX8	erlotinib	Protein kinase inhibitors	Antineoplastic agents	TBIO	1
CAMK2D	Calcium/calmodulin-dependent protein kinase type II subunit delta	Kinase	Q13557	erlotinib	Protein kinase inhibitors	Antineoplastic agents	TCHEM	1
SLK	STE20-like serine/threonine-protein kinase	Kinase	Q9H2G2	erlotinib	Protein kinase inhibitors	Antineoplastic agents	TCHEM	1
ABCB1	Multidrug resistance protein 1	Transporter	P08183	etoposide	Podophyllotoxin derivatives	Antineoplastic agents	TCHEM	1
FKBP1A	Peptidyl-prolyl cis-trans isomerase FKBP1A	Enzyme	P62942	everolimus	Selective immunosuppressants	Immunosuppressants	TCLIN	1
ABCB1	Multidrug resistance protein 1	Transporter	P08183	everolimus	Selective immunosuppressants	Immunosuppressants	TCHEM	1
CYP1A2	Cytochrome P450 1A2	Enzyme	P05177	flutamide	Anti-androgens	Endocrine therapy	TCHEM	1
EPHX2	Bifunctional epoxide hydrolase 2	Enzyme	P34913	fulvestrant	Anti-estrogens	Endocrine therapy	TCHEM	1
GAK	Cyclin-G-associated kinase	Kinase	O14976	gefitinib	Protein kinase inhibitors	Antineoplastic agents	TCHEM	1
STK10	Serine/threonine-protein kinase 10	Kinase	O94804	gefitinib	Protein kinase inhibitors	Antineoplastic agents	TCHEM	1
PIP4K2C	Phosphatidylinositol 5-phosphate 4-kinase type-2 gamma	Kinase	Q8TBX8	gefitinib	Protein kinase inhibitors	Antineoplastic agents	TBIO	1
SLK	STE20-like serine/threonine-protein kinase	Kinase	Q9H2G2	gefitinib	Protein kinase inhibitors	Antineoplastic agents	TCHEM	1
CMPK1	UMP-CMP kinase	Kinase	P30085	gemcitabine	Pyrimidine analogues	Antineoplastic agents	TBIO	1
RRM1	Ribonucleoside-diphosphate reductase large subunit	Enzyme	P23921	gemcitabine	Pyrimidine analogues	Antineoplastic agents	TCLIN	1
ABCB1	Multidrug resistance protein 1	Transporter	P08183	idarubicin	Anthracyclines and related substances	Antineoplastic agents	TCHEM	1
CA2	Carbonic anhydrase 2	Enzyme	P00918	imatinib	Protein kinase inhibitors	Antineoplastic agents	TCLIN	1
ABCB1	Multidrug resistance protein 1	Transporter	P08183	imatinib	Protein kinase inhibitors	Antineoplastic agents	TCHEM	1
GAK	Cyclin-G-associated kinase	Kinase	O14976	imatinib	Protein kinase inhibitors	Antineoplastic agents	TCHEM	1
PIP4K2C	Phosphatidylinositol 5-phosphate 4-kinase type-2 gamma	Kinase	Q8TBX8	imatinib	Protein kinase inhibitors	Antineoplastic agents	TBIO	1
CA9	Carbonic anhydrase 9	Enzyme	Q16790	imatinib	Protein kinase inhibitors	Antineoplastic agents	TCLIN	1
CA1	Carbonic anhydrase 1	Enzyme	P00915	imatinib	Protein kinase inhibitors	Antineoplastic agents	TCLIN	1
MAPK14	Mitogen-activated protein kinase 14	Kinase	Q16539	imatinib	Protein kinase inhibitors	Antineoplastic agents	TCHEM	1
ABCB1	Multidrug resistance protein 1	Transporter	P08183	irinotecan	Other antineoplastic agents	Antineoplastic agents	TCHEM	1
TUBB	Tubulin beta	Structural	P04350	ixabepilone	Other cytotoxic antibiotics	Antineoplastic agents	TCLIN	1
ABCB1	Multidrug resistance protein 1	Transporter	P08183	lapatinib	Protein kinase inhibitors	Antineoplastic agents	TCHEM	1
STK10	Serine/threonine-protein kinase 10	Kinase	O94804	lapatinib	Protein kinase inhibitors	Antineoplastic agents	TCHEM	1
SLK	STE20-like serine/threonine-protein kinase	Kinase	Q9H2G2	lapatinib	Protein kinase inhibitors	Antineoplastic agents	TCHEM	1
CYP1A2	Cytochrome P450 1A2	Enzyme	P05177	leflunomide	Selective immunosuppressants	Immunosuppressants	TCHEM	1
MAOA	Amine oxidase [flavin-containing] A	Enzyme	P21397	leflunomide	Selective immunosuppressants	Immunosuppressants	TCLIN	1
ALOX15B	Arachidonate 15-lipoxygenase, type II	Enzyme	O15296	masoprocol	Other antineoplastic agents	Antineoplastic agents	TCHEM	1
TTR	Transthyretin	Secreted	P02766	masoprocol	Other antineoplastic agents	Antineoplastic agents	TCLIN	1
PPAT	Amidophosphoribosyltransferase	Enzyme	Q06203	mercaptopurine	Purine analogues	Antineoplastic agents	TCLIN	1
PTGS1	Prostaglandin G/H synthase 1	Enzyme	P23219	mercaptopurine	Purine analogues	Antineoplastic agents	TCLIN	1
TPMT	Thiopurine S-methyltransferase	Enzyme	P51580	mercaptopurine	Purine analogues	Antineoplastic agents	TCHEM	1
PNP	Purine nucleoside phosphorylase	Enzyme	P00491	mercaptopurine	Purine analogues	Antineoplastic agents	TCLIN	1
ABCB1	Multidrug resistance protein 1	Transporter	P08183	methotrexate	Other immunosuppressants	Immunosuppressants	TCHEM	1
ABCB1	Multidrug resistance protein 1	Transporter	P08183	mitoxantrone	Anthracyclines and related substances	Antineoplastic agents	TCHEM	1
MPG	DNA-3-methyladenine glycosylase	Enzyme	P29372	mitoxantrone	Anthracyclines and related substances	Antineoplastic agents	TCHEM	1
IMPDH2	Inosine-5'-monophosphate dehydrogenase 2	Enzyme	P12268	mycophenolic acid	Selective immunosuppressants	Immunosuppressants	TCLIN	1
CA2	Carbonic anhydrase 2	Enzyme	P00918	nilotinib	Protein kinase inhibitors	Antineoplastic agents	TCLIN	1
STK10	Serine/threonine-protein kinase 10	Kinase	O94804	nilotinib	Protein kinase inhibitors	Antineoplastic agents	TCHEM	1
CSK	Tyrosine-protein kinase CSK	Kinase	P41240	nilotinib	Protein kinase inhibitors	Antineoplastic agents	TCHEM	1
PIP4K2C	Phosphatidylinositol 5-phosphate 4-kinase type-2 gamma	Kinase	Q8TBX8	nilotinib	Protein kinase inhibitors	Antineoplastic agents	TBIO	1
CDC42BPB	Serine/threonine-protein kinase MRCK beta	Kinase	Q9Y5S2	nilotinib	Protein kinase inhibitors	Antineoplastic agents	TBIO	1
CA9	Carbonic anhydrase 9	Enzyme	Q16790	nilotinib	Protein kinase inhibitors	Antineoplastic agents	TCLIN	1
CA1	Carbonic anhydrase 1	Enzyme	P00915	nilotinib	Protein kinase inhibitors	Antineoplastic agents	TCLIN	1
MAPK14	Mitogen-activated protein kinase 14	Kinase	Q16539	nilotinib	Protein kinase inhibitors	Antineoplastic agents	TCHEM	1
TUBB	Tubulin beta	Structural	P04350	paclitaxel	Taxanes	Antineoplastic agents	TCLIN	1
TUBB	Tubulin beta chain	Structural	P07437	paclitaxel	Taxanes	Antineoplastic agents	TCLIN	1
ABCB1	Multidrug resistance protein 1	Transporter	P08183	paclitaxel	Taxanes	Antineoplastic agents	TCHEM	1
TUBB3	Tubulin beta-3 chain	Structural	Q13509	paclitaxel	Taxanes	Antineoplastic agents	TCLIN	1
SHMT1	Serine hydroxymethyltransferase, cytosolic	Enzyme	P34896	pemetrexed	Folic acid analogues	Antineoplastic agents	TBIO	1
ADA	Adenosine deaminase	Enzyme	P00813	pentostatin	Other antineoplastic agents	Antineoplastic agents	TCLIN	1
FKBP1A	Peptidyl-prolyl cis-trans isomerase FKBP1A	Enzyme	P62942	sirolimus	Selective immunosuppressants	Immunosuppressants	TCLIN	1
CYP2C9	Cytochrome P450 2C9	Enzyme	P11712	sirolimus	Selective immunosuppressants	Immunosuppressants	TCHEM	1
FKBP3	Peptidyl-prolyl cis-trans isomerase FKBP3	Enzyme	Q00688	sirolimus	Selective immunosuppressants	Immunosuppressants	TBIO	1
ABCB1	Multidrug resistance protein 1	Transporter	P08183	sirolimus	Selective immunosuppressants	Immunosuppressants	TCHEM	1
PDCD4	Programmed cell death protein 4	Unclassified	Q53EL6	sirolimus	Selective immunosuppressants	Immunosuppressants	TCHEM	1
FKBP5	Peptidyl-prolyl cis-trans isomerase FKBP5	Enzyme	Q13451	sirolimus	Selective immunosuppressants	Immunosuppressants	TCHEM	1
STK10	Serine/threonine-protein kinase 10	Kinase	O94804	sorafenib	Protein kinase inhibitors	Antineoplastic agents	TCHEM	1
CSK	Tyrosine-protein kinase CSK	Kinase	P41240	sorafenib	Protein kinase inhibitors	Antineoplastic agents	TCHEM	1
SLK	STE20-like serine/threonine-protein kinase	Kinase	Q9H2G2	sorafenib	Protein kinase inhibitors	Antineoplastic agents	TCHEM	1
EPHX2	Bifunctional epoxide hydrolase 2	Enzyme	P34913	sorafenib	Protein kinase inhibitors	Antineoplastic agents	TCHEM	1
MAPK13	Mitogen-activated protein kinase 13	Kinase	O15264	sorafenib	Protein kinase inhibitors	Antineoplastic agents	TCHEM	1
MAPK14	Mitogen-activated protein kinase 14	Kinase	Q16539	sorafenib	Protein kinase inhibitors	Antineoplastic agents	TCHEM	1
DCLK1	Serine/threonine-protein kinase DCLK1	Kinase	O15075	sunitinib	Protein kinase inhibitors	Antineoplastic agents	TCHEM	1
GAK	Cyclin-G-associated kinase	Kinase	O14976	sunitinib	Protein kinase inhibitors	Antineoplastic agents	TCHEM	1
EIF2AK2	Interferon-induced, double-stranded RNA-activated protein kinase	Kinase	P19525	sunitinib	Protein kinase inhibitors	Antineoplastic agents	TBIO	1
PRPF4	U4/U6 small nuclear ribonucleoprotein Prp4	Unclassified	O43172	sunitinib	Protein kinase inhibitors	Antineoplastic agents	TCHEM	1
OXSR1	Serine/threonine-protein kinase OSR1	Kinase	O95747	sunitinib	Protein kinase inhibitors	Antineoplastic agents	TBIO	1
SGK3	Serine/threonine-protein kinase Sgk3	Kinase	Q96BR1	sunitinib	Protein kinase inhibitors	Antineoplastic agents	TBIO	1
STK10	Serine/threonine-protein kinase 10	Kinase	O94804	sunitinib	Protein kinase inhibitors	Antineoplastic agents	TCHEM	1
MARK2	Serine/threonine-protein kinase MARK2	Kinase	Q7KZI7	sunitinib	Protein kinase inhibitors	Antineoplastic agents	TCHEM	1
CSNK2A2	Casein kinase II subunit alpha'	Kinase	P19784	sunitinib	Protein kinase inhibitors	Antineoplastic agents	TCHEM	1
PKN2	Serine/threonine-protein kinase N2	Kinase	Q16513	sunitinib	Protein kinase inhibitors	Antineoplastic agents	TCHEM	1
MYLK	Myosin light chain kinase, smooth muscle	Kinase	Q15746	sunitinib	Protein kinase inhibitors	Antineoplastic agents	TCHEM	1
SLK	STE20-like serine/threonine-protein kinase	Kinase	Q9H2G2	sunitinib	Protein kinase inhibitors	Antineoplastic agents	TCHEM	1
STK4	Serine/threonine-protein kinase 4	Kinase	Q13043	sunitinib	Protein kinase inhibitors	Antineoplastic agents	TCHEM	1
PTK2	Focal adhesion kinase 1	Kinase	Q05397	sunitinib	Protein kinase inhibitors	Antineoplastic agents	TCHEM	1
PRPF4B	Serine/threonine-protein kinase PRP4 homolog	Kinase	Q13523	sunitinib	Protein kinase inhibitors	Antineoplastic agents	TCHEM	1
STK24	Serine/threonine-protein kinase 24	Kinase	Q9Y6E0	sunitinib	Protein kinase inhibitors	Antineoplastic agents	TCHEM	1
PIP4K2B	Phosphatidylinositol 5-phosphate 4-kinase type-2 beta	Kinase	P78356	sunitinib	Protein kinase inhibitors	Antineoplastic agents	TCHEM	1
SRPK2	SRSF protein kinase 2	Kinase	P78362	sunitinib	Protein kinase inhibitors	Antineoplastic agents	TBIO	1
CAMK2D	Calcium/calmodulin-dependent protein kinase type II subunit delta	Kinase	Q13557	sunitinib	Protein kinase inhibitors	Antineoplastic agents	TCHEM	1
PTGS1	Prostaglandin G/H synthase 1	Enzyme	P23219	tamoxifen	Anti-estrogens	Endocrine therapy	TCLIN	1
PPP3CA	Serine/threonine-protein phosphatase 2B catalytic subunit alpha isoform	Enzyme	Q08209	tamoxifen	Anti-estrogens	Endocrine therapy	TCHEM	1
AOX1	Aldehyde oxidase	Enzyme	Q06278	tamoxifen	Anti-estrogens	Endocrine therapy	TBIO	1
ABCB1	Multidrug resistance protein 1	Transporter	P08183	tamoxifen	Anti-estrogens	Endocrine therapy	TCHEM	1
ABCB1	Multidrug resistance protein 1	Transporter	P08183	teniposide	Podophyllotoxin derivatives	Antineoplastic agents	TCHEM	1
PTGS1	Prostaglandin G/H synthase 1	Enzyme	P23219	thalidomide	Other immunosuppressants	Immunosuppressants	TCLIN	1
ABCB1	Multidrug resistance protein 1	Transporter	P08183	topotecan	Other antineoplastic agents	Antineoplastic agents	TCHEM	1
TUBB	Tubulin beta	Structural	P04350	vinblastine	Vinca alkaloids and analogues	Antineoplastic agents	TCLIN	1
ABCB1	Multidrug resistance protein 1	Transporter	P08183	vinblastine	Vinca alkaloids and analogues	Antineoplastic agents	TCHEM	1
TUBB	Tubulin beta	Structural	P04350	vincristine	Vinca alkaloids and analogues	Antineoplastic agents	TCLIN	1
ABCB1	Multidrug resistance protein 1	Transporter	P08183	vincristine	Vinca alkaloids and analogues	Antineoplastic agents	TCHEM	1
TUBB	Tubulin beta	Structural	P04350	vinorelbine	Vinca alkaloids and analogues	Antineoplastic agents	TCLIN	1
TUBB	Tubulin beta	Structural	P04350	vinflunine	Vinca alkaloids and analogues	Antineoplastic agents	TCLIN	1
GAK	Cyclin-G-associated kinase	Kinase	O14976	pazopanib	Protein kinase inhibitors	Antineoplastic agents	TCHEM	1
EIF2AK2	Interferon-induced, double-stranded RNA-activated protein kinase	Kinase	P19525	pazopanib	Protein kinase inhibitors	Antineoplastic agents	TBIO	1
STK10	Serine/threonine-protein kinase 10	Kinase	O94804	pazopanib	Protein kinase inhibitors	Antineoplastic agents	TCHEM	1
PIP4K2C	Phosphatidylinositol 5-phosphate 4-kinase type-2 gamma	Kinase	Q8TBX8	pazopanib	Protein kinase inhibitors	Antineoplastic agents	TBIO	1
SLK	STE20-like serine/threonine-protein kinase	Kinase	Q9H2G2	pazopanib	Protein kinase inhibitors	Antineoplastic agents	TCHEM	1
TUBB	Tubulin beta	Structural	P04350	cabazitaxel	Taxanes	Antineoplastic agents	TCLIN	1
FKBP3	Peptidyl-prolyl cis-trans isomerase FKBP3	Enzyme	Q00688	temsirolimus	Protein kinase inhibitors	Antineoplastic agents	TBIO	1
ABCB1	Multidrug resistance protein 1	Transporter	P08183	temsirolimus	Protein kinase inhibitors	Antineoplastic agents	TCHEM	1
FKBP1A	Peptidyl-prolyl cis-trans isomerase FKBP1A	Enzyme	P62942	temsirolimus	Protein kinase inhibitors	Antineoplastic agents	TCLIN	1
TUBB	Tubulin beta	Structural	P04350	eribulin	Other antineoplastic agents	Antineoplastic agents	TCLIN	1
GAK	Cyclin-G-associated kinase	Kinase	O14976	vandetanib	Protein kinase inhibitors	Antineoplastic agents	TCHEM	1
STK10	Serine/threonine-protein kinase 10	Kinase	O94804	vandetanib	Protein kinase inhibitors	Antineoplastic agents	TCHEM	1
CSK	Tyrosine-protein kinase CSK	Kinase	P41240	vandetanib	Protein kinase inhibitors	Antineoplastic agents	TCHEM	1
SLK	STE20-like serine/threonine-protein kinase	Kinase	Q9H2G2	vandetanib	Protein kinase inhibitors	Antineoplastic agents	TCHEM	1
CDC42BPB	Serine/threonine-protein kinase MRCK beta	Kinase	Q9Y5S2	vandetanib	Protein kinase inhibitors	Antineoplastic agents	TBIO	1
DCLK1	Serine/threonine-protein kinase DCLK1	Kinase	O15075	crizotinib	Protein kinase inhibitors	Antineoplastic agents	TCHEM	1
EIF2AK2	Interferon-induced, double-stranded RNA-activated protein kinase	Kinase	P19525	crizotinib	Protein kinase inhibitors	Antineoplastic agents	TBIO	1
STK10	Serine/threonine-protein kinase 10	Kinase	O94804	crizotinib	Protein kinase inhibitors	Antineoplastic agents	TCHEM	1
SLK	STE20-like serine/threonine-protein kinase	Kinase	Q9H2G2	crizotinib	Protein kinase inhibitors	Antineoplastic agents	TCHEM	1
STK4	Serine/threonine-protein kinase 4	Kinase	Q13043	crizotinib	Protein kinase inhibitors	Antineoplastic agents	TCHEM	1
NEK9	Serine/threonine-protein kinase Nek9	Kinase	Q8TD19	crizotinib	Protein kinase inhibitors	Antineoplastic agents	TBIO	1
PTK2	Focal adhesion kinase 1	Kinase	Q05397	crizotinib	Protein kinase inhibitors	Antineoplastic agents	TCHEM	1
CASK	Peripheral plasma membrane protein CASK	Kinase	O14936	crizotinib	Protein kinase inhibitors	Antineoplastic agents	TBIO	1
DCLK1	Serine/threonine-protein kinase DCLK1	Kinase	O15075	ruxolitinib	Protein kinase inhibitors	Antineoplastic agents	TCHEM	1
GAK	Cyclin-G-associated kinase	Kinase	O14976	ruxolitinib	Protein kinase inhibitors	Antineoplastic agents	TCHEM	1
OXSR1	Serine/threonine-protein kinase OSR1	Kinase	O95747	ruxolitinib	Protein kinase inhibitors	Antineoplastic agents	TBIO	1
MARK2	Serine/threonine-protein kinase MARK2	Kinase	Q7KZI7	ruxolitinib	Protein kinase inhibitors	Antineoplastic agents	TCHEM	1
CSNK2A2	Casein kinase II subunit alpha'	Kinase	P19784	ruxolitinib	Protein kinase inhibitors	Antineoplastic agents	TCHEM	1
MYLK	Myosin light chain kinase, smooth muscle	Kinase	Q15746	ruxolitinib	Protein kinase inhibitors	Antineoplastic agents	TCHEM	1
CASK	Peripheral plasma membrane protein CASK	Kinase	O14936	ruxolitinib	Protein kinase inhibitors	Antineoplastic agents	TBIO	1
VRK2	Serine/threonine-protein kinase VRK2	Kinase	Q86Y07	ruxolitinib	Protein kinase inhibitors	Antineoplastic agents	TBIO	1
CAMK2D	Calcium/calmodulin-dependent protein kinase type II subunit delta	Kinase	Q13557	ruxolitinib	Protein kinase inhibitors	Antineoplastic agents	TCHEM	1
GAK	Cyclin-G-associated kinase	Kinase	O14976	axitinib	Protein kinase inhibitors	Antineoplastic agents	TCHEM	1
EIF2AK2	Interferon-induced, double-stranded RNA-activated protein kinase	Kinase	P19525	axitinib	Protein kinase inhibitors	Antineoplastic agents	TBIO	1
STK10	Serine/threonine-protein kinase 10	Kinase	O94804	axitinib	Protein kinase inhibitors	Antineoplastic agents	TCHEM	1
CSNK2A2	Casein kinase II subunit alpha'	Kinase	P19784	axitinib	Protein kinase inhibitors	Antineoplastic agents	TCHEM	1
PKN2	Serine/threonine-protein kinase N2	Kinase	Q16513	axitinib	Protein kinase inhibitors	Antineoplastic agents	TCHEM	1
CSK	Tyrosine-protein kinase CSK	Kinase	P41240	axitinib	Protein kinase inhibitors	Antineoplastic agents	TCHEM	1
SLK	STE20-like serine/threonine-protein kinase	Kinase	Q9H2G2	axitinib	Protein kinase inhibitors	Antineoplastic agents	TCHEM	1
STK4	Serine/threonine-protein kinase 4	Kinase	Q13043	axitinib	Protein kinase inhibitors	Antineoplastic agents	TCHEM	1
CDC42BPB	Serine/threonine-protein kinase MRCK beta	Kinase	Q9Y5S2	axitinib	Protein kinase inhibitors	Antineoplastic agents	TBIO	1
GAK	Cyclin-G-associated kinase	Kinase	O14976	afatinib	Protein kinase inhibitors	Antineoplastic agents	TCHEM	1
STK10	Serine/threonine-protein kinase 10	Kinase	O94804	afatinib	Protein kinase inhibitors	Antineoplastic agents	TCHEM	1
SLK	STE20-like serine/threonine-protein kinase	Kinase	Q9H2G2	afatinib	Protein kinase inhibitors	Antineoplastic agents	TCHEM	1
MAPK14	Mitogen-activated protein kinase 14	Kinase	Q16539	afatinib	Protein kinase inhibitors	Antineoplastic agents	TCHEM	1
GAK	Cyclin-G-associated kinase	Kinase	O14976	bosutinib	Protein kinase inhibitors	Antineoplastic agents	TCHEM	1
STK10	Serine/threonine-protein kinase 10	Kinase	O94804	bosutinib	Protein kinase inhibitors	Antineoplastic agents	TCHEM	1
PKN2	Serine/threonine-protein kinase N2	Kinase	Q16513	bosutinib	Protein kinase inhibitors	Antineoplastic agents	TCHEM	1
CSK	Tyrosine-protein kinase CSK	Kinase	P41240	bosutinib	Protein kinase inhibitors	Antineoplastic agents	TCHEM	1
MYLK	Myosin light chain kinase, smooth muscle	Kinase	Q15746	bosutinib	Protein kinase inhibitors	Antineoplastic agents	TCHEM	1
SLK	STE20-like serine/threonine-protein kinase	Kinase	Q9H2G2	bosutinib	Protein kinase inhibitors	Antineoplastic agents	TCHEM	1
PAK1	Serine/threonine-protein kinase PAK 1	Kinase	Q13153	bosutinib	Protein kinase inhibitors	Antineoplastic agents	TCHEM	1
STK4	Serine/threonine-protein kinase 4	Kinase	Q13043	bosutinib	Protein kinase inhibitors	Antineoplastic agents	TCHEM	1
PTK2	Focal adhesion kinase 1	Kinase	Q05397	bosutinib	Protein kinase inhibitors	Antineoplastic agents	TCHEM	1
CASK	Peripheral plasma membrane protein CASK	Kinase	O14936	bosutinib	Protein kinase inhibitors	Antineoplastic agents	TBIO	1
STK24	Serine/threonine-protein kinase 24	Kinase	Q9Y6E0	bosutinib	Protein kinase inhibitors	Antineoplastic agents	TCHEM	1
PAK2	Serine/threonine-protein kinase PAK 2	Kinase	Q13177	bosutinib	Protein kinase inhibitors	Antineoplastic agents	TCHEM	1
VRK2	Serine/threonine-protein kinase VRK2	Kinase	Q86Y07	bosutinib	Protein kinase inhibitors	Antineoplastic agents	TBIO	1
PSMB5	Proteasome subunit beta type-5	Enzyme	P28074	carfilzomib	Other antineoplastic agents	Antineoplastic agents	TCLIN	1
CTSB	Cathepsin B	Enzyme	P07858	carfilzomib	Other antineoplastic agents	Antineoplastic agents	TCHEM	1
EPHX2	Bifunctional epoxide hydrolase 2	Enzyme	P34913	regorafenib	Protein kinase inhibitors	Antineoplastic agents	TCHEM	1
DCLK1	Serine/threonine-protein kinase DCLK1	Kinase	O15075	tofacitinib	Selective immunosuppressants	Immunosuppressants	TCHEM	1
PKN2	Serine/threonine-protein kinase N2	Kinase	Q16513	tofacitinib	Selective immunosuppressants	Immunosuppressants	TCHEM	1
CAMK2D	Calcium/calmodulin-dependent protein kinase type II subunit delta	Kinase	Q13557	tofacitinib	Selective immunosuppressants	Immunosuppressants	TCHEM	1
CSK	Tyrosine-protein kinase CSK	Kinase	P41240	ponatinib	Protein kinase inhibitors	Antineoplastic agents	TCHEM	1
DCLK1	Serine/threonine-protein kinase DCLK1	Kinase	O15075	nintedanib	Protein kinase inhibitors	Antineoplastic agents	TCHEM	1
OXSR1	Serine/threonine-protein kinase OSR1	Kinase	O95747	nintedanib	Protein kinase inhibitors	Antineoplastic agents	TBIO	1
SGK3	Serine/threonine-protein kinase Sgk3	Kinase	Q96BR1	nintedanib	Protein kinase inhibitors	Antineoplastic agents	TBIO	1
STK10	Serine/threonine-protein kinase 10	Kinase	O94804	nintedanib	Protein kinase inhibitors	Antineoplastic agents	TCHEM	1
MARK2	Serine/threonine-protein kinase MARK2	Kinase	Q7KZI7	nintedanib	Protein kinase inhibitors	Antineoplastic agents	TCHEM	1
CSNK2A2	Casein kinase II subunit alpha'	Kinase	P19784	nintedanib	Protein kinase inhibitors	Antineoplastic agents	TCHEM	1
PKN2	Serine/threonine-protein kinase N2	Kinase	Q16513	nintedanib	Protein kinase inhibitors	Antineoplastic agents	TCHEM	1
MYLK	Myosin light chain kinase, smooth muscle	Kinase	Q15746	nintedanib	Protein kinase inhibitors	Antineoplastic agents	TCHEM	1
SLK	STE20-like serine/threonine-protein kinase	Kinase	Q9H2G2	nintedanib	Protein kinase inhibitors	Antineoplastic agents	TCHEM	1
STK4	Serine/threonine-protein kinase 4	Kinase	Q13043	nintedanib	Protein kinase inhibitors	Antineoplastic agents	TCHEM	1
PTK2	Focal adhesion kinase 1	Kinase	Q05397	nintedanib	Protein kinase inhibitors	Antineoplastic agents	TCHEM	1
PRPF4B	Serine/threonine-protein kinase PRP4 homolog	Kinase	Q13523	nintedanib	Protein kinase inhibitors	Antineoplastic agents	TCHEM	1
STK24	Serine/threonine-protein kinase 24	Kinase	Q9Y6E0	nintedanib	Protein kinase inhibitors	Antineoplastic agents	TCHEM	1
PAK2	Serine/threonine-protein kinase PAK 2	Kinase	Q13177	nintedanib	Protein kinase inhibitors	Antineoplastic agents	TCHEM	1
PIP4K2B	Phosphatidylinositol 5-phosphate 4-kinase type-2 beta	Kinase	P78356	nintedanib	Protein kinase inhibitors	Antineoplastic agents	TCHEM	1
SRPK2	SRSF protein kinase 2	Kinase	P78362	nintedanib	Protein kinase inhibitors	Antineoplastic agents	TBIO	1
ITGAL	Leukocyte adhesion glycoprotein LFA-1 alpha	Adhesion	P20701	efalizumab	Selective immunosuppressants	Immunosuppressants	TCLIN	1
TUBB	Tubulin beta	Structural	P04350	brentuximab vedotin	Monoclonal antibodies	Antineoplastic agents	TCLIN	1
TUBB	Tubulin beta	Structural	P04350	trastuzumab emtansine	Monoclonal antibodies	Antineoplastic agents	TCLIN	1
PSMB5	Proteasome subunit beta type-5	Enzyme	P28074	ixazomib	Other antineoplastic agents	Antineoplastic agents	TCLIN	1
PSMB2	Proteasome subunit beta type-2	Enzyme	P49721	ixazomib	Other antineoplastic agents	Antineoplastic agents	TCLIN	1
PSMB1	Proteasome subunit beta type-1	Enzyme	P20618	ixazomib	Other antineoplastic agents	Antineoplastic agents	TCLIN	1
PARP10	Poly [ADP-ribose] polymerase 10	Enzyme	Q53GL7	rucaparib	Other antineoplastic agents	Antineoplastic agents		1
PARP14	Poly [ADP-ribose] polymerase 14	Enzyme	Q460N5	rucaparib	Other antineoplastic agents	Antineoplastic agents		1
PPARG	Peroxisome proliferator-activated receptor gamma	Nuclear hormone receptor	P37231	bexarotene	Other antineoplastic agents	Antineoplastic agents	TCLIN		1	1	1
AR	Androgen receptor	Nuclear hormone receptor	P10275	bicalutamide	Anti-androgens	Endocrine therapy	TCLIN		1	1	1
FLT3	Receptor-type tyrosine-protein kinase FLT3	Kinase	P36888	dasatinib	Protein kinase inhibitors	Antineoplastic agents	TCLIN		1	1	1
KDR	Vascular endothelial growth factor receptor 2	Kinase	P35968	dasatinib	Protein kinase inhibitors	Antineoplastic agents	TCLIN		1	1	1
FGFR3	Fibroblast growth factor receptor 3	Kinase	P22607	dasatinib	Protein kinase inhibitors	Antineoplastic agents	TCLIN		1	1	1
PDGFRA	Platelet-derived growth factor receptor alpha	Kinase	P16234	dasatinib	Protein kinase inhibitors	Antineoplastic agents	TCLIN		1	1	1
JAK2	Tyrosine-protein kinase JAK2	Kinase	O60674	dasatinib	Protein kinase inhibitors	Antineoplastic agents	TCLIN		1	1	1
JAK3	Tyrosine-protein kinase JAK3	Kinase	P52333	dasatinib	Protein kinase inhibitors	Antineoplastic agents	TCLIN		1	1	1
PDGFRB	Platelet-derived growth factor receptor beta	Kinase	P09619	dasatinib	Protein kinase inhibitors	Antineoplastic agents	TCLIN		1	1	1
FGFR2	Fibroblast growth factor receptor 2	Kinase	P21802	dasatinib	Protein kinase inhibitors	Antineoplastic agents	TCLIN		1	1	1
KIT	Mast/stem cell growth factor receptor Kit	Kinase	P10721	dasatinib	Protein kinase inhibitors	Antineoplastic agents	TCLIN		1	1	1
ERBB4	Receptor tyrosine-protein kinase erbB-4	Kinase	Q15303	dasatinib	Protein kinase inhibitors	Antineoplastic agents	TCLIN		1	1	1
PIK3CA	Phosphatidylinositol 4,5-bisphosphate 3-kinase catalytic subunit alpha isoform	Kinase	P42336	dasatinib	Protein kinase inhibitors	Antineoplastic agents	TCHEM		1	1	1
TGFBR2	TGF-beta receptor type-2	Kinase	P37173	dasatinib	Protein kinase inhibitors	Antineoplastic agents	TCHEM		1	1	1
FLT3	Receptor-type tyrosine-protein kinase FLT3	Kinase	P36888	erlotinib	Protein kinase inhibitors	Antineoplastic agents	TCLIN		1	1	1
KDR	Vascular endothelial growth factor receptor 2	Kinase	P35968	erlotinib	Protein kinase inhibitors	Antineoplastic agents	TCLIN		1	1	1
PDGFRA	Platelet-derived growth factor receptor alpha	Kinase	P16234	erlotinib	Protein kinase inhibitors	Antineoplastic agents	TCLIN		1	1	1
MET	Hepatocyte growth factor receptor	Kinase	P08581	erlotinib	Protein kinase inhibitors	Antineoplastic agents	TCLIN		1	1	1
JAK2	Tyrosine-protein kinase JAK2	Kinase	O60674	erlotinib	Protein kinase inhibitors	Antineoplastic agents	TCLIN		1	1	1
JAK3	Tyrosine-protein kinase JAK3	Kinase	P52333	erlotinib	Protein kinase inhibitors	Antineoplastic agents	TCLIN		1	1	1
PDGFRB	Platelet-derived growth factor receptor beta	Kinase	P09619	erlotinib	Protein kinase inhibitors	Antineoplastic agents	TCLIN		1	1	1
FGFR2	Fibroblast growth factor receptor 2	Kinase	P21802	erlotinib	Protein kinase inhibitors	Antineoplastic agents	TCLIN		1	1	1
KIT	Mast/stem cell growth factor receptor Kit	Kinase	P10721	erlotinib	Protein kinase inhibitors	Antineoplastic agents	TCLIN		1	1	1
ERBB4	Receptor tyrosine-protein kinase erbB-4	Kinase	Q15303	erlotinib	Protein kinase inhibitors	Antineoplastic agents	TCLIN		1	1	1
AR	Androgen receptor	Nuclear hormone receptor	P10275	exemestane	Aromatase inhibitors	Endocrine therapy	TCLIN		1	1	1
AR	Androgen receptor	Nuclear hormone receptor	P10275	flutamide	Anti-androgens	Endocrine therapy	TCLIN		1	1	1
ESR1	Estrogen receptor	Nuclear hormone receptor	P03372	fulvestrant	Anti-estrogens	Endocrine therapy	TCLIN		1	1	1
FLT3	Receptor-type tyrosine-protein kinase FLT3	Kinase	P36888	gefitinib	Protein kinase inhibitors	Antineoplastic agents	TCLIN		1	1	1
KDR	Vascular endothelial growth factor receptor 2	Kinase	P35968	gefitinib	Protein kinase inhibitors	Antineoplastic agents	TCLIN		1	1	1
MET	Hepatocyte growth factor receptor	Kinase	P08581	gefitinib	Protein kinase inhibitors	Antineoplastic agents	TCLIN		1	1	1
KIT	Mast/stem cell growth factor receptor Kit	Kinase	P10721	gefitinib	Protein kinase inhibitors	Antineoplastic agents	TCLIN		1	1	1
ERBB4	Receptor tyrosine-protein kinase erbB-4	Kinase	Q15303	gefitinib	Protein kinase inhibitors	Antineoplastic agents	TCLIN		1	1	1
CHEK2	Serine/threonine-protein kinase Chk2	Kinase	O96017	gefitinib	Protein kinase inhibitors	Antineoplastic agents	TCHEM		1	1	1
FGFR2	Fibroblast growth factor receptor 2	Kinase	P21802	imatinib	Protein kinase inhibitors	Antineoplastic agents	TCLIN		1	1	1
JAK2	Tyrosine-protein kinase JAK2	Kinase	O60674	imatinib	Protein kinase inhibitors	Antineoplastic agents	TCLIN		1	1	1
FLT3	Receptor-type tyrosine-protein kinase FLT3	Kinase	P36888	imatinib	Protein kinase inhibitors	Antineoplastic agents	TCLIN		1	1	1
KDR	Vascular endothelial growth factor receptor 2	Kinase	P35968	imatinib	Protein kinase inhibitors	Antineoplastic agents	TCLIN		1	1	1
PDGFRA	Platelet-derived growth factor receptor alpha	Kinase	P16234	imatinib	Protein kinase inhibitors	Antineoplastic agents	TCLIN		1	1	1
PDGFRB	Platelet-derived growth factor receptor beta	Kinase	P09619	imatinib	Protein kinase inhibitors	Antineoplastic agents	TCLIN		1	1	1
KIT	Mast/stem cell growth factor receptor Kit	Kinase	P10721	imatinib	Protein kinase inhibitors	Antineoplastic agents	TCLIN		1	1	1
PDGFRA	Platelet-derived growth factor receptor	Kinase	P09619	imatinib	Protein kinase inhibitors	Antineoplastic agents	TCLIN		1	1	1
PDGFRB	Platelet-derived growth factor receptor beta	Kinase	P09619	lapatinib	Protein kinase inhibitors	Antineoplastic agents	TCLIN		1	1	1
ERBB4	Receptor tyrosine-protein kinase erbB-4	Kinase	Q15303	lapatinib	Protein kinase inhibitors	Antineoplastic agents	TCLIN		1	1	1
AR	Androgen receptor	Nuclear hormone receptor	P10275	masoprocol	Other antineoplastic agents	Antineoplastic agents	TCLIN		1	1	1
ESR1	Estrogen receptor	Nuclear hormone receptor	P03372	masoprocol	Other antineoplastic agents	Antineoplastic agents	TCLIN		1	1	1
PIM1	Serine/threonine-protein kinase pim-1	Kinase	P11309	mitoxantrone	Anthracyclines and related substances	Antineoplastic agents	TCHEM		1	1	1
FGFR2	Fibroblast growth factor receptor 2	Kinase	P21802	nilotinib	Protein kinase inhibitors	Antineoplastic agents	TCLIN		1	1	1
JAK2	Tyrosine-protein kinase JAK2	Kinase	O60674	nilotinib	Protein kinase inhibitors	Antineoplastic agents	TCLIN		1	1	1
FLT3	Receptor-type tyrosine-protein kinase FLT3	Kinase	P36888	nilotinib	Protein kinase inhibitors	Antineoplastic agents	TCLIN		1	1	1
PDGFRA	Platelet-derived growth factor receptor alpha	Kinase	P16234	nilotinib	Protein kinase inhibitors	Antineoplastic agents	TCLIN		1	1	1
PDGFRB	Platelet-derived growth factor receptor beta	Kinase	P09619	nilotinib	Protein kinase inhibitors	Antineoplastic agents	TCLIN		1	1	1
KIT	Mast/stem cell growth factor receptor Kit	Kinase	P10721	nilotinib	Protein kinase inhibitors	Antineoplastic agents	TCLIN		1	1	1
AR	Androgen receptor	Nuclear hormone receptor	P10275	nilutamide	Anti-androgens	Endocrine therapy	TCLIN		1	1	1
FLT3	Receptor-type tyrosine-protein kinase FLT3	Kinase	P36888	sorafenib	Protein kinase inhibitors	Antineoplastic agents	TCLIN		1	1	1
KDR	Vascular endothelial growth factor receptor 2	Kinase	P35968	sorafenib	Protein kinase inhibitors	Antineoplastic agents	TCLIN		1	1	1
FGFR3	Fibroblast growth factor receptor 3	Kinase	P22607	sorafenib	Protein kinase inhibitors	Antineoplastic agents	TCLIN		1	1	1
PDGFRA	Platelet-derived growth factor receptor alpha	Kinase	P16234	sorafenib	Protein kinase inhibitors	Antineoplastic agents	TCLIN		1	1	1
JAK3	Tyrosine-protein kinase JAK3	Kinase	P52333	sorafenib	Protein kinase inhibitors	Antineoplastic agents	TCLIN		1	1	1
PDGFRB	Platelet-derived growth factor receptor beta	Kinase	P09619	sorafenib	Protein kinase inhibitors	Antineoplastic agents	TCLIN		1	1	1
FGFR2	Fibroblast growth factor receptor 2	Kinase	P21802	sorafenib	Protein kinase inhibitors	Antineoplastic agents	TCLIN		1	1	1
KIT	Mast/stem cell growth factor receptor Kit	Kinase	P10721	sorafenib	Protein kinase inhibitors	Antineoplastic agents	TCLIN		1	1	1
TGFBR2	TGF-beta receptor type-2	Kinase	P37173	sorafenib	Protein kinase inhibitors	Antineoplastic agents	TCHEM		1	1	1
FLT3	Receptor-type tyrosine-protein kinase FLT3	Kinase	P36888	sunitinib	Protein kinase inhibitors	Antineoplastic agents	TCLIN		1	1	1
KDR	Vascular endothelial growth factor receptor 2	Kinase	P35968	sunitinib	Protein kinase inhibitors	Antineoplastic agents	TCLIN		1	1	1
FGFR3	Fibroblast growth factor receptor 3	Kinase	P22607	sunitinib	Protein kinase inhibitors	Antineoplastic agents	TCLIN		1	1	1
FGFR4	Fibroblast growth factor receptor 4	Kinase	P22455	sunitinib	Protein kinase inhibitors	Antineoplastic agents	TCLIN		1	1	1
MET	Hepatocyte growth factor receptor	Kinase	P08581	sunitinib	Protein kinase inhibitors	Antineoplastic agents	TCLIN		1	1	1
JAK2	Tyrosine-protein kinase JAK2	Kinase	O60674	sunitinib	Protein kinase inhibitors	Antineoplastic agents	TCLIN		1	1	1
JAK1	Tyrosine-protein kinase JAK1	Kinase	P23458	sunitinib	Protein kinase inhibitors	Antineoplastic agents	TCLIN		1	1	1
JAK3	Tyrosine-protein kinase JAK3	Kinase	P52333	sunitinib	Protein kinase inhibitors	Antineoplastic agents	TCLIN		1	1	1
PDGFRB	Platelet-derived growth factor receptor beta	Kinase	P09619	sunitinib	Protein kinase inhibitors	Antineoplastic agents	TCLIN		1	1	1
FGFR2	Fibroblast growth factor receptor 2	Kinase	P21802	sunitinib	Protein kinase inhibitors	Antineoplastic agents	TCLIN		1	1	1
KIT	Mast/stem cell growth factor receptor Kit	Kinase	P10721	sunitinib	Protein kinase inhibitors	Antineoplastic agents	TCLIN		1	1	1
PIK3CA	Phosphatidylinositol 4,5-bisphosphate 3-kinase catalytic subunit alpha isoform	Kinase	P42336	sunitinib	Protein kinase inhibitors	Antineoplastic agents	TCHEM		1	1	1
MAP2K4	Dual specificity mitogen-activated protein kinase kinase 4	Kinase	P45985	sunitinib	Protein kinase inhibitors	Antineoplastic agents	TCHEM		1	1	1
CDK4	Cyclin-dependent kinase 4	Kinase	P11802	sunitinib	Protein kinase inhibitors	Antineoplastic agents	TCLIN		1	1	1
CHEK2	Serine/threonine-protein kinase Chk2	Kinase	O96017	sunitinib	Protein kinase inhibitors	Antineoplastic agents	TCHEM		1	1	1
PDGFRA	Platelet-derived growth factor receptor alpha	Kinase	P16234	sunitinib	Protein kinase inhibitors	Antineoplastic agents	TCLIN		1	1	1
ESR1	Estrogen receptor	Nuclear hormone receptor	P03372	tamoxifen	Anti-estrogens	Endocrine therapy	TCLIN		1	1	1
ESR1	Estrogen receptor	Nuclear hormone receptor	P03372	toremifene	Anti-estrogens	Endocrine therapy	TCLIN		1	1	1
ESR1	Estrogen receptor	Nuclear hormone receptor	P03372	polyestradiol phosphate	Estrogens	Endocrine therapy	TCLIN		1	1	1
FLT3	Receptor-type tyrosine-protein kinase FLT3	Kinase	P36888	pazopanib	Protein kinase inhibitors	Antineoplastic agents	TCLIN		1	1	1
KDR	Vascular endothelial growth factor receptor 2	Kinase	P35968	pazopanib	Protein kinase inhibitors	Antineoplastic agents	TCLIN		1	1	1
FGFR3	Fibroblast growth factor receptor 3	Kinase	P22607	pazopanib	Protein kinase inhibitors	Antineoplastic agents	TCLIN		1	1	1
FGFR4	Fibroblast growth factor receptor 4	Kinase	P22455	pazopanib	Protein kinase inhibitors	Antineoplastic agents	TCLIN		1	1	1
PDGFRA	Platelet-derived growth factor receptor alpha	Kinase	P16234	pazopanib	Protein kinase inhibitors	Antineoplastic agents	TCLIN		1	1	1
MET	Hepatocyte growth factor receptor	Kinase	P08581	pazopanib	Protein kinase inhibitors	Antineoplastic agents	TCLIN		1	1	1
JAK2	Tyrosine-protein kinase JAK2	Kinase	O60674	pazopanib	Protein kinase inhibitors	Antineoplastic agents	TCLIN		1	1	1
JAK3	Tyrosine-protein kinase JAK3	Kinase	P52333	pazopanib	Protein kinase inhibitors	Antineoplastic agents	TCLIN		1	1	1
PDGFRB	Platelet-derived growth factor receptor beta	Kinase	P09619	pazopanib	Protein kinase inhibitors	Antineoplastic agents	TCLIN		1	1	1
FGFR2	Fibroblast growth factor receptor 2	Kinase	P21802	pazopanib	Protein kinase inhibitors	Antineoplastic agents	TCLIN		1	1	1
KIT	Mast/stem cell growth factor receptor Kit	Kinase	P10721	pazopanib	Protein kinase inhibitors	Antineoplastic agents	TCLIN		1	1	1
TGFBR2	TGF-beta receptor type-2	Kinase	P37173	pazopanib	Protein kinase inhibitors	Antineoplastic agents	TCHEM		1	1	1
MAP2K4	Dual specificity mitogen-activated protein kinase kinase 4	Kinase	P45985	pazopanib	Protein kinase inhibitors	Antineoplastic agents	TCHEM		1	1	1
FLT3	Receptor-type tyrosine-protein kinase FLT3	Kinase	P36888	vandetanib	Protein kinase inhibitors	Antineoplastic agents	TCLIN		1	1	1
KDR	Vascular endothelial growth factor receptor 2	Kinase	P35968	vandetanib	Protein kinase inhibitors	Antineoplastic agents	TCLIN		1	1	1
FGFR3	Fibroblast growth factor receptor 3	Kinase	P22607	vandetanib	Protein kinase inhibitors	Antineoplastic agents	TCLIN		1	1	1
FGFR4	Fibroblast growth factor receptor 4	Kinase	P22455	vandetanib	Protein kinase inhibitors	Antineoplastic agents	TCLIN		1	1	1
PDGFRA	Platelet-derived growth factor receptor alpha	Kinase	P16234	vandetanib	Protein kinase inhibitors	Antineoplastic agents	TCLIN		1	1	1
MET	Hepatocyte growth factor receptor	Kinase	P08581	vandetanib	Protein kinase inhibitors	Antineoplastic agents	TCLIN		1	1	1
PDGFRB	Platelet-derived growth factor receptor beta	Kinase	P09619	vandetanib	Protein kinase inhibitors	Antineoplastic agents	TCLIN		1	1	1
FGFR2	Fibroblast growth factor receptor 2	Kinase	P21802	vandetanib	Protein kinase inhibitors	Antineoplastic agents	TCLIN		1	1	1
KIT	Mast/stem cell growth factor receptor Kit	Kinase	P10721	vandetanib	Protein kinase inhibitors	Antineoplastic agents	TCLIN		1	1	1
ERBB4	Receptor tyrosine-protein kinase erbB-4	Kinase	Q15303	vandetanib	Protein kinase inhibitors	Antineoplastic agents	TCLIN		1	1	1
FLT3	Receptor-type tyrosine-protein kinase FLT3	Kinase	P36888	crizotinib	Protein kinase inhibitors	Antineoplastic agents	TCLIN		1	1	1
FGFR3	Fibroblast growth factor receptor 3	Kinase	P22607	crizotinib	Protein kinase inhibitors	Antineoplastic agents	TCLIN		1	1	1
MET	Hepatocyte growth factor receptor	Kinase	P08581	crizotinib	Protein kinase inhibitors	Antineoplastic agents	TCLIN		1	1	1
JAK2	Tyrosine-protein kinase JAK2	Kinase	O60674	crizotinib	Protein kinase inhibitors	Antineoplastic agents	TCLIN		1	1	1
JAK1	Tyrosine-protein kinase JAK1	Kinase	P23458	crizotinib	Protein kinase inhibitors	Antineoplastic agents	TCLIN		1	1	1
JAK3	Tyrosine-protein kinase JAK3	Kinase	P52333	crizotinib	Protein kinase inhibitors	Antineoplastic agents	TCLIN		1	1	1
KIT	Mast/stem cell growth factor receptor Kit	Kinase	P10721	crizotinib	Protein kinase inhibitors	Antineoplastic agents	TCLIN		1	1	1
JAK2	Tyrosine-protein kinase JAK2	Kinase	O60674	ruxolitinib	Protein kinase inhibitors	Antineoplastic agents	TCLIN		1	1	1
JAK2	JAK2/TYK2	Kinase	O60674	ruxolitinib	Protein kinase inhibitors	Antineoplastic agents	TCLIN		1	1	1
JAK1	JAK1/JAK2/TYK2	Kinase	O60674	ruxolitinib	Protein kinase inhibitors	Antineoplastic agents	TCLIN		1	1	1
JAK1	JAK1/TYK2	Kinase	P23458	ruxolitinib	Protein kinase inhibitors	Antineoplastic agents	TCLIN		1	1	1
JAK1	Tyrosine-protein kinase JAK1	Kinase	P23458	ruxolitinib	Protein kinase inhibitors	Antineoplastic agents	TCLIN		1	1	1
JAK1	JAK3/JAK1	Kinase	P23458	ruxolitinib	Protein kinase inhibitors	Antineoplastic agents	TCLIN		1	1	1
JAK1	JAK2/JAK1	Kinase	O60674	ruxolitinib	Protein kinase inhibitors	Antineoplastic agents	TCLIN		1	1	1
JAK3	Tyrosine-protein kinase JAK3	Kinase	P52333	ruxolitinib	Protein kinase inhibitors	Antineoplastic agents	TCLIN		1	1	1
KIT	Mast/stem cell growth factor receptor Kit	Kinase	P10721	ruxolitinib	Protein kinase inhibitors	Antineoplastic agents	TCLIN		1	1	1
MAP2K4	Dual specificity mitogen-activated protein kinase kinase 4	Kinase	P45985	ruxolitinib	Protein kinase inhibitors	Antineoplastic agents	TCHEM		1	1	1
FLT3	Receptor-type tyrosine-protein kinase FLT3	Kinase	P36888	axitinib	Protein kinase inhibitors	Antineoplastic agents	TCLIN		1	1	1
KDR	Vascular endothelial growth factor receptor 2	Kinase	P35968	axitinib	Protein kinase inhibitors	Antineoplastic agents	TCLIN		1	1	1
FGFR3	Fibroblast growth factor receptor 3	Kinase	P22607	axitinib	Protein kinase inhibitors	Antineoplastic agents	TCLIN		1	1	1
PDGFRA	Platelet-derived growth factor receptor alpha	Kinase	P16234	axitinib	Protein kinase inhibitors	Antineoplastic agents	TCLIN		1	1	1
MET	Hepatocyte growth factor receptor	Kinase	P08581	axitinib	Protein kinase inhibitors	Antineoplastic agents	TCLIN		1	1	1
JAK2	Tyrosine-protein kinase JAK2	Kinase	O60674	axitinib	Protein kinase inhibitors	Antineoplastic agents	TCLIN		1	1	1
JAK3	Tyrosine-protein kinase JAK3	Kinase	P52333	axitinib	Protein kinase inhibitors	Antineoplastic agents	TCLIN		1	1	1
PDGFRB	Platelet-derived growth factor receptor beta	Kinase	P09619	axitinib	Protein kinase inhibitors	Antineoplastic agents	TCLIN		1	1	1
FGFR2	Fibroblast growth factor receptor 2	Kinase	P21802	axitinib	Protein kinase inhibitors	Antineoplastic agents	TCLIN		1	1	1
KIT	Mast/stem cell growth factor receptor Kit	Kinase	P10721	axitinib	Protein kinase inhibitors	Antineoplastic agents	TCLIN		1	1	1
SMO	Smoothened homolog	GPCR	Q99835	vismodegib	Other antineoplastic agents	Antineoplastic agents	TCLIN		1	1	1
FLT3	Receptor-type tyrosine-protein kinase FLT3	Kinase	P36888	afatinib	Protein kinase inhibitors	Antineoplastic agents	TCLIN		1	1	1
MET	Hepatocyte growth factor receptor	Kinase	P08581	afatinib	Protein kinase inhibitors	Antineoplastic agents	TCLIN		1	1	1
ERBB4	Receptor tyrosine-protein kinase erbB-4	Kinase	Q15303	afatinib	Protein kinase inhibitors	Antineoplastic agents	TCLIN		1	1	1
FLT3	Receptor-type tyrosine-protein kinase FLT3	Kinase	P36888	bosutinib	Protein kinase inhibitors	Antineoplastic agents	TCLIN		1	1	1
PDGFRA	Platelet-derived growth factor receptor alpha	Kinase	P16234	bosutinib	Protein kinase inhibitors	Antineoplastic agents	TCLIN		1	1	1
MET	Hepatocyte growth factor receptor	Kinase	P08581	bosutinib	Protein kinase inhibitors	Antineoplastic agents	TCLIN		1	1	1
JAK2	Tyrosine-protein kinase JAK2	Kinase	O60674	bosutinib	Protein kinase inhibitors	Antineoplastic agents	TCLIN		1	1	1
JAK3	Tyrosine-protein kinase JAK3	Kinase	P52333	bosutinib	Protein kinase inhibitors	Antineoplastic agents	TCLIN		1	1	1
PDGFRB	Platelet-derived growth factor receptor beta	Kinase	P09619	bosutinib	Protein kinase inhibitors	Antineoplastic agents	TCLIN		1	1	1
KIT	Mast/stem cell growth factor receptor Kit	Kinase	P10721	bosutinib	Protein kinase inhibitors	Antineoplastic agents	TCLIN		1	1	1
ERBB4	Receptor tyrosine-protein kinase erbB-4	Kinase	Q15303	bosutinib	Protein kinase inhibitors	Antineoplastic agents	TCLIN		1	1	1
MAP2K4	Dual specificity mitogen-activated protein kinase kinase 4	Kinase	P45985	bosutinib	Protein kinase inhibitors	Antineoplastic agents	TCHEM		1	1	1
CHEK2	Serine/threonine-protein kinase Chk2	Kinase	O96017	bosutinib	Protein kinase inhibitors	Antineoplastic agents	TCHEM		1	1	1
AR	Androgen receptor	Nuclear hormone receptor	P10275	enzalutamide	Anti-androgens	Endocrine therapy	TCLIN		1	1	1
KDR	Vascular endothelial growth factor receptor 2	Kinase	P35968	regorafenib	Protein kinase inhibitors	Antineoplastic agents	TCLIN		1	1	1
JAK3	Tyrosine-protein kinase JAK3	Kinase	P52333	tofacitinib	Selective immunosuppressants	Immunosuppressants	TCLIN		1	1	1
JAK2	Tyrosine-protein kinase JAK2	Kinase	O60674	tofacitinib	Selective immunosuppressants	Immunosuppressants	TCLIN		1	1	1
JAK2	JAK2/TYK2	Kinase	O60674	tofacitinib	Selective immunosuppressants	Immunosuppressants	TCLIN		1	1	1
JAK1	JAK1/JAK2/TYK2	Kinase	O60674	tofacitinib	Selective immunosuppressants	Immunosuppressants	TCLIN		1	1	1
JAK1	JAK1/TYK2	Kinase	P23458	tofacitinib	Selective immunosuppressants	Immunosuppressants	TCLIN		1	1	1
JAK1	Tyrosine-protein kinase JAK1	Kinase	P23458	tofacitinib	Selective immunosuppressants	Immunosuppressants	TCLIN		1	1	1
JAK1	JAK2/JAK1	Kinase	O60674	tofacitinib	Selective immunosuppressants	Immunosuppressants	TCLIN		1	1	1
JAK1	JAK3/JAK1	Kinase	P23458	tofacitinib	Selective immunosuppressants	Immunosuppressants	TCLIN		1	1	1
KDR	Vascular endothelial growth factor receptor 2	Kinase	P35968	cabozantinib	Protein kinase inhibitors	Antineoplastic agents	TCLIN		1	1	1
MET	Hepatocyte growth factor receptor	Kinase	P08581	cabozantinib	Protein kinase inhibitors	Antineoplastic agents	TCLIN		1	1	1
FLT3	Receptor-type tyrosine-protein kinase FLT3	Kinase	P36888	cabozantinib	Protein kinase inhibitors	Antineoplastic agents	TCLIN		1	1	1
KIT	Mast/stem cell growth factor receptor Kit	Kinase	P10721	cabozantinib	Protein kinase inhibitors	Antineoplastic agents	TCLIN		1	1	1
KIT	Mast/stem cell growth factor receptor Kit	Kinase	P10721	ponatinib	Protein kinase inhibitors	Antineoplastic agents	TCLIN		1	1	1
KDR	Vascular endothelial growth factor receptor 2	Kinase	P35968	ponatinib	Protein kinase inhibitors	Antineoplastic agents	TCLIN		1	1	1
PDGFRA	Platelet-derived growth factor receptor alpha	Kinase	P16234	ponatinib	Protein kinase inhibitors	Antineoplastic agents	TCLIN		1	1	1
FLT3	Receptor-type tyrosine-protein kinase FLT3	Kinase	P36888	ponatinib	Protein kinase inhibitors	Antineoplastic agents	TCLIN		1	1	1
FGFR2	Fibroblast growth factor receptor 2	Kinase	P21802	ibrutinib	Protein kinase inhibitors	Antineoplastic agents	TCLIN		1	1	1
ERBB4	Receptor tyrosine-protein kinase erbB-4	Kinase	Q15303	ibrutinib	Protein kinase inhibitors	Antineoplastic agents	TCLIN		1	1	1
JAK3	Tyrosine-protein kinase JAK3	Kinase	P52333	ibrutinib	Protein kinase inhibitors	Antineoplastic agents	TCLIN		1	1	1
FLT3	Receptor-type tyrosine-protein kinase FLT3	Kinase	P36888	ceritinib	Protein kinase inhibitors	Antineoplastic agents	TCLIN		1	1	1
KDR	Vascular endothelial growth factor receptor 2	Kinase	P35968	ceritinib	Protein kinase inhibitors	Antineoplastic agents	TCLIN		1	1	1
FGFR3	Fibroblast growth factor receptor 3	Kinase	P22607	ceritinib	Protein kinase inhibitors	Antineoplastic agents	TCLIN		1	1	1
FGFR4	Fibroblast growth factor receptor 4	Kinase	P22455	ceritinib	Protein kinase inhibitors	Antineoplastic agents	TCLIN		1	1	1
PDGFRA	Platelet-derived growth factor receptor alpha	Kinase	P16234	ceritinib	Protein kinase inhibitors	Antineoplastic agents	TCLIN		1	1	1
MET	Hepatocyte growth factor receptor	Kinase	P08581	ceritinib	Protein kinase inhibitors	Antineoplastic agents	TCLIN		1	1	1
JAK2	Tyrosine-protein kinase JAK2	Kinase	O60674	ceritinib	Protein kinase inhibitors	Antineoplastic agents	TCLIN		1	1	1
JAK1	Tyrosine-protein kinase JAK1	Kinase	P23458	ceritinib	Protein kinase inhibitors	Antineoplastic agents	TCLIN		1	1	1
JAK3	Tyrosine-protein kinase JAK3	Kinase	P52333	ceritinib	Protein kinase inhibitors	Antineoplastic agents	TCLIN		1	1	1
FGFR2	Fibroblast growth factor receptor 2	Kinase	P21802	ceritinib	Protein kinase inhibitors	Antineoplastic agents	TCLIN		1	1	1
KIT	Mast/stem cell growth factor receptor Kit	Kinase	P10721	ceritinib	Protein kinase inhibitors	Antineoplastic agents	TCLIN		1	1	1
CDK4	Cyclin-dependent kinase 4	Kinase	P11802	ceritinib	Protein kinase inhibitors	Antineoplastic agents	TCLIN		1	1	1
PIK3CA	Phosphatidylinositol 4,5-bisphosphate 3-kinase catalytic subunit alpha isoform	Kinase	P42336	idelalisib	Other antineoplastic agents	Antineoplastic agents	TCHEM		1	1	1
KDR	Vascular endothelial growth factor receptor 2	Kinase	P35968	nintedanib	Protein kinase inhibitors	Antineoplastic agents	TCLIN		1	1	1
PDGFRA	Platelet-derived growth factor receptor alpha	Kinase	P16234	nintedanib	Protein kinase inhibitors	Antineoplastic agents	TCLIN		1	1	1
FLT3	Receptor-type tyrosine-protein kinase FLT3	Kinase	P36888	nintedanib	Protein kinase inhibitors	Antineoplastic agents	TCLIN		1	1	1
FGFR3	Fibroblast growth factor receptor 3	Kinase	P22607	nintedanib	Protein kinase inhibitors	Antineoplastic agents	TCLIN		1	1	1
FGFR4	Fibroblast growth factor receptor 4	Kinase	P22455	nintedanib	Protein kinase inhibitors	Antineoplastic agents	TCLIN		1	1	1
MET	Hepatocyte growth factor receptor	Kinase	P08581	nintedanib	Protein kinase inhibitors	Antineoplastic agents	TCLIN		1	1	1
JAK2	Tyrosine-protein kinase JAK2	Kinase	O60674	nintedanib	Protein kinase inhibitors	Antineoplastic agents	TCLIN		1	1	1
JAK1	Tyrosine-protein kinase JAK1	Kinase	P23458	nintedanib	Protein kinase inhibitors	Antineoplastic agents	TCLIN		1	1	1
JAK3	Tyrosine-protein kinase JAK3	Kinase	P52333	nintedanib	Protein kinase inhibitors	Antineoplastic agents	TCLIN		1	1	1
PDGFRB	Platelet-derived growth factor receptor beta	Kinase	P09619	nintedanib	Protein kinase inhibitors	Antineoplastic agents	TCLIN		1	1	1
FGFR2	Fibroblast growth factor receptor 2	Kinase	P21802	nintedanib	Protein kinase inhibitors	Antineoplastic agents	TCLIN		1	1	1
KIT	Mast/stem cell growth factor receptor Kit	Kinase	P10721	nintedanib	Protein kinase inhibitors	Antineoplastic agents	TCLIN		1	1	1
MAP2K4	Dual specificity mitogen-activated protein kinase kinase 4	Kinase	P45985	nintedanib	Protein kinase inhibitors	Antineoplastic agents	TCHEM		1	1	1
CDK4	Cyclin-dependent kinase 4	Kinase	P11802	nintedanib	Protein kinase inhibitors	Antineoplastic agents	TCLIN		1	1	1
KDR	Vascular endothelial growth factor receptor 2	Kinase	P35968	ramucirumab	Monoclonal antibodies	Antineoplastic agents	TCLIN		1	1	1
KDR	Vascular endothelial growth factor receptor 2	Kinase	P35968	alectinib	Protein kinase inhibitors	Antineoplastic agents	TCLIN		1	1	1
CDK4	Cyclin-dependent kinase 4	Kinase	P11802	palbociclib	Protein kinase inhibitors	Antineoplastic agents	TCLIN		1	1	1
CDK6	Cyclin-dependent kinase 6	Kinase	Q00534	palbociclib	Protein kinase inhibitors	Antineoplastic agents	TCLIN		1	1	1
FLT3	Receptor-type tyrosine-protein kinase FLT3	Kinase	P36888	palbociclib	Protein kinase inhibitors	Antineoplastic agents	TCLIN		1	1	1
JAK3	Tyrosine-protein kinase JAK3	Kinase	P52333	palbociclib	Protein kinase inhibitors	Antineoplastic agents	TCLIN		1	1	1
CCND1	Cyclin-dependent kinase 4/cyclin D1	Kinase	P11802	palbociclib	Protein kinase inhibitors	Antineoplastic agents	TCHEM		1	1	1
CCND1	CDK6/cyclin D1	Kinase	P24385	palbociclib	Protein kinase inhibitors	Antineoplastic agents	TCHEM		1	1	1
KDR	Vascular endothelial growth factor receptor 2	Kinase	P35968	lenvatinib	Protein kinase inhibitors	Antineoplastic agents	TCLIN		1	1	1
PDGFRA	Platelet-derived growth factor receptor alpha	Kinase	P16234	lenvatinib	Protein kinase inhibitors	Antineoplastic agents	TCLIN		1	1	1
PDGFRB	Platelet-derived growth factor receptor beta	Kinase	P09619	lenvatinib	Protein kinase inhibitors	Antineoplastic agents	TCLIN		1	1	1
KIT	Mast/stem cell growth factor receptor Kit	Kinase	P10721	lenvatinib	Protein kinase inhibitors	Antineoplastic agents	TCLIN		1	1	1
CSF3R	Granulocyte colony-stimulating factor receptor	Membrane receptor	Q99062	pegfilgrastim	Colony stimulating factors	Immunostimulants	TCLIN		1	1	1
CSF3R	Granulocyte colony-stimulating factor receptor	Membrane receptor	Q99062	filgrastim	Colony stimulating factors	Immunostimulants	TCLIN		1	1	1
CSF3R	Granulocyte colony-stimulating factor receptor	Membrane receptor	Q99062	lipegfilgrastim	Colony stimulating factors	Immunostimulants	TCLIN		1	1	1
SMO	Smoothened homolog	GPCR	Q99835	sonidegib	Other antineoplastic agents	Antineoplastic agents	TCLIN		1	1	1
BCL2	Apoptosis regulator Bcl-2	Cytosolic other	P10415	venetoclax	Other antineoplastic agents	Antineoplastic agents	TCLIN		1	1	1
CD274	Programmed cell death 1 ligand 1	CD molecules	Q9NZQ7	atezolizumab	Monoclonal antibodies	Antineoplastic agents	TCLIN		1	1	1
CSF3R	Granulocyte colony-stimulating factor receptor	Membrane receptor	Q99062	lenograstim	Colony stimulating factors	Immunostimulants	TCLIN		1	1	1
PDGFRA	Platelet-derived growth factor receptor alpha	Kinase	P16234	olaratumab	Monoclonal antibodies	Antineoplastic agents	TCLIN		1	1	1
JAK1	Tyrosine-protein kinase JAK1	Kinase	P23458	baricitinib	Selective immunosuppressants	Immunosuppressants	TCLIN		1	1	1
JAK2	Tyrosine-protein kinase JAK2	Kinase	O60674	baricitinib	Selective immunosuppressants	Immunosuppressants	TCLIN		1	1	1
JAK3	Tyrosine-protein kinase JAK3	Kinase	P52333	baricitinib	Selective immunosuppressants	Immunosuppressants	TCLIN		1	1	1
CDK4	Cyclin-dependent kinase 4	Kinase	P11802	ribociclib	Protein kinase inhibitors	Antineoplastic agents	TCLIN		1	1	1
CDK6	Cyclin-dependent kinase 6	Kinase	Q00534	ribociclib	Protein kinase inhibitors	Antineoplastic agents	TCLIN		1	1	1
CD274	Programmed cell death 1 ligand 1	CD molecules	Q9NZQ7	avelumab	Monoclonal antibodies	Antineoplastic agents	TCLIN		1	1	1
BMPR1A	Bone morphogenetic protein receptor type-1A	Kinase	P36894	dasatinib	Protein kinase inhibitors	Antineoplastic agents	TCHEM		1	1
HIF1A	Hypoxia-inducible factor 1-alpha	Transcription factor	Q16665	topotecan	Other antineoplastic agents	Antineoplastic agents	TCHEM		1	1
DNMT3A	DNA (cytosine-5)-methyltransferase 3A	Enzyme	Q9Y6K1	azacitidine	Pyrimidine analogues	Antineoplastic agents	TCLIN		1		1
RARA	Retinoic acid receptor alpha	Nuclear hormone receptor	P10276	bexarotene	Other antineoplastic agents	Antineoplastic agents	TCLIN		1		1
ABL1	Tyrosine-protein kinase ABL1	Kinase	P00519	dasatinib	Protein kinase inhibitors	Antineoplastic agents	TCLIN		1		1
SYK	Tyrosine-protein kinase SYK	Kinase	P43405	dasatinib	Protein kinase inhibitors	Antineoplastic agents	TCHEM		1		1
RAF1	RAF proto-oncogene serine/threonine-protein kinase	Kinase	P04049	dasatinib	Protein kinase inhibitors	Antineoplastic agents	TCLIN		1		1
MAP3K13	Mitogen-activated protein kinase kinase kinase 13	Kinase	O43283	dasatinib	Protein kinase inhibitors	Antineoplastic agents	TBIO		1		1
BRAF	Serine/threonine-protein kinase B-raf	Kinase	P15056	dasatinib	Protein kinase inhibitors	Antineoplastic agents	TCLIN		1		1
FGFR1	Fibroblast growth factor receptor 1	Kinase	P11362	dasatinib	Protein kinase inhibitors	Antineoplastic agents	TCLIN		1		1
ERBB3	Receptor tyrosine-protein kinase erbB-3	Kinase	P21860	dasatinib	Protein kinase inhibitors	Antineoplastic agents	TCHEM		1		1
RET	Proto-oncogene tyrosine-protein kinase receptor Ret	Kinase	P07949	dasatinib	Protein kinase inhibitors	Antineoplastic agents	TCLIN		1		1
ABL1	Bcr/Abl fusion protein	Kinase	P00519	dasatinib	Protein kinase inhibitors	Antineoplastic agents	TCLIN		1		1
DNMT3A	DNA (cytosine-5)-methyltransferase 3A	Enzyme	Q9Y6K1	decitabine	Pyrimidine analogues	Antineoplastic agents	TCLIN		1		1
ABL1	Tyrosine-protein kinase ABL1	Kinase	P00519	erlotinib	Protein kinase inhibitors	Antineoplastic agents	TCLIN		1		1
ERBB3	Receptor tyrosine-protein kinase erbB-3	Kinase	P21860	erlotinib	Protein kinase inhibitors	Antineoplastic agents	TCHEM		1		1
RET	Proto-oncogene tyrosine-protein kinase receptor Ret	Kinase	P07949	erlotinib	Protein kinase inhibitors	Antineoplastic agents	TCLIN		1		1
ALK	ALK tyrosine kinase receptor	Kinase	Q9UM73	erlotinib	Protein kinase inhibitors	Antineoplastic agents	TCLIN		1		1
ABL1	Tyrosine-protein kinase ABL1	Kinase	P00519	gefitinib	Protein kinase inhibitors	Antineoplastic agents	TCLIN		1		1
ERBB3	Receptor tyrosine-protein kinase erbB-3	Kinase	P21860	gefitinib	Protein kinase inhibitors	Antineoplastic agents	TCHEM		1		1
RET	Proto-oncogene tyrosine-protein kinase receptor Ret	Kinase	P07949	gefitinib	Protein kinase inhibitors	Antineoplastic agents	TCLIN		1		1
FGFR1	Fibroblast growth factor receptor 1	Kinase	P11362	imatinib	Protein kinase inhibitors	Antineoplastic agents	TCLIN		1		1
ABL1	Tyrosine-protein kinase ABL1	Kinase	P00519	imatinib	Protein kinase inhibitors	Antineoplastic agents	TCLIN		1		1
SYK	Tyrosine-protein kinase SYK	Kinase	P43405	imatinib	Protein kinase inhibitors	Antineoplastic agents	TCHEM		1		1
RAF1	RAF proto-oncogene serine/threonine-protein kinase	Kinase	P04049	imatinib	Protein kinase inhibitors	Antineoplastic agents	TCLIN		1		1
BRAF	Serine/threonine-protein kinase B-raf	Kinase	P15056	imatinib	Protein kinase inhibitors	Antineoplastic agents	TCLIN		1		1
ABL1	Tyrosine-protein kinase ABL	Kinase	P00519	imatinib	Protein kinase inhibitors	Antineoplastic agents	TCHEM		1		1
ABL1	Bcr/Abl fusion protein	Kinase	P00519	imatinib	Protein kinase inhibitors	Antineoplastic agents	TCLIN		1		1
ABL1	Tyrosine-protein kinase ABL1	Kinase	P00519	lapatinib	Protein kinase inhibitors	Antineoplastic agents	TCLIN		1		1
ERBB3	Receptor tyrosine-protein kinase erbB-3	Kinase	P21860	lapatinib	Protein kinase inhibitors	Antineoplastic agents	TCHEM		1		1
FGFR1	Fibroblast growth factor receptor 1	Kinase	P11362	nilotinib	Protein kinase inhibitors	Antineoplastic agents	TCLIN		1		1
ABL1	Tyrosine-protein kinase ABL1	Kinase	P00519	nilotinib	Protein kinase inhibitors	Antineoplastic agents	TCLIN		1		1
RAF1	RAF proto-oncogene serine/threonine-protein kinase	Kinase	P04049	nilotinib	Protein kinase inhibitors	Antineoplastic agents	TCLIN		1		1
BRAF	Serine/threonine-protein kinase B-raf	Kinase	P15056	nilotinib	Protein kinase inhibitors	Antineoplastic agents	TCLIN		1		1
NTRK3	NT-3 growth factor receptor	Kinase	Q16288	nilotinib	Protein kinase inhibitors	Antineoplastic agents	TCHEM		1		1
RET	Proto-oncogene tyrosine-protein kinase receptor Ret	Kinase	P07949	nilotinib	Protein kinase inhibitors	Antineoplastic agents	TCLIN		1		1
ABL1	Bcr/Abl fusion protein	Kinase	P00519	nilotinib	Protein kinase inhibitors	Antineoplastic agents	TCLIN		1		1
ABL1	Tyrosine-protein kinase ABL1	Kinase	P00519	sorafenib	Protein kinase inhibitors	Antineoplastic agents	TCLIN		1		1
RAF1	RAF proto-oncogene serine/threonine-protein kinase	Kinase	P04049	sorafenib	Protein kinase inhibitors	Antineoplastic agents	TCLIN		1		1
BRAF	Serine/threonine-protein kinase B-raf	Kinase	P15056	sorafenib	Protein kinase inhibitors	Antineoplastic agents	TCLIN		1		1
NTRK1	High affinity nerve growth factor receptor	Kinase	P04629	sorafenib	Protein kinase inhibitors	Antineoplastic agents	TCHEM		1		1
FGFR1	Fibroblast growth factor receptor 1	Kinase	P11362	sorafenib	Protein kinase inhibitors	Antineoplastic agents	TCLIN		1		1
NTRK3	NT-3 growth factor receptor	Kinase	Q16288	sorafenib	Protein kinase inhibitors	Antineoplastic agents	TCHEM		1		1
RET	Proto-oncogene tyrosine-protein kinase receptor Ret	Kinase	P07949	sorafenib	Protein kinase inhibitors	Antineoplastic agents	TCLIN		1		1
RET	Proto-oncogene tyrosine-protein kinase receptor Ret	Kinase	P07949	sunitinib	Protein kinase inhibitors	Antineoplastic agents	TCLIN		1		1
ABL1	Tyrosine-protein kinase ABL1	Kinase	P00519	sunitinib	Protein kinase inhibitors	Antineoplastic agents	TCLIN		1		1
MAP3K13	Mitogen-activated protein kinase kinase kinase 13	Kinase	O43283	sunitinib	Protein kinase inhibitors	Antineoplastic agents	TBIO		1		1
NTRK1	High affinity nerve growth factor receptor	Kinase	P04629	sunitinib	Protein kinase inhibitors	Antineoplastic agents	TCHEM		1		1
FGFR1	Fibroblast growth factor receptor 1	Kinase	P11362	sunitinib	Protein kinase inhibitors	Antineoplastic agents	TCLIN		1		1
AKT2	RAC-beta serine/threonine-protein kinase	Kinase	P31751	sunitinib	Protein kinase inhibitors	Antineoplastic agents	TCHEM		1		1
NTRK3	NT-3 growth factor receptor	Kinase	Q16288	sunitinib	Protein kinase inhibitors	Antineoplastic agents	TCHEM		1		1
STK11	Serine/threonine-protein kinase STK11	Kinase	Q15831	sunitinib	Protein kinase inhibitors	Antineoplastic agents	TCHEM		1		1
ALK	ALK tyrosine kinase receptor	Kinase	Q9UM73	sunitinib	Protein kinase inhibitors	Antineoplastic agents	TCLIN		1		1
ABL1	Tyrosine-protein kinase ABL1	Kinase	P00519	pazopanib	Protein kinase inhibitors	Antineoplastic agents	TCLIN		1		1
SYK	Tyrosine-protein kinase SYK	Kinase	P43405	pazopanib	Protein kinase inhibitors	Antineoplastic agents	TCHEM		1		1
RAF1	RAF proto-oncogene serine/threonine-protein kinase	Kinase	P04049	pazopanib	Protein kinase inhibitors	Antineoplastic agents	TCLIN		1		1
BRAF	Serine/threonine-protein kinase B-raf	Kinase	P15056	pazopanib	Protein kinase inhibitors	Antineoplastic agents	TCLIN		1		1
FGFR1	Fibroblast growth factor receptor 1	Kinase	P11362	pazopanib	Protein kinase inhibitors	Antineoplastic agents	TCLIN		1		1
ROS1	Proto-oncogene tyrosine-protein kinase ROS	Kinase	P08922	pazopanib	Protein kinase inhibitors	Antineoplastic agents	TCHEM		1		1
MAP3K1	Mitogen-activated protein kinase kinase kinase 1	Kinase	Q13233	pazopanib	Protein kinase inhibitors	Antineoplastic agents	TBIO		1		1
RET	Proto-oncogene tyrosine-protein kinase receptor Ret	Kinase	P07949	pazopanib	Protein kinase inhibitors	Antineoplastic agents	TCLIN		1		1
ALK	ALK tyrosine kinase receptor	Kinase	Q9UM73	pazopanib	Protein kinase inhibitors	Antineoplastic agents	TCLIN		1		1
ABL1	Tyrosine-protein kinase ABL1	Kinase	P00519	vandetanib	Protein kinase inhibitors	Antineoplastic agents	TCLIN		1		1
FGFR1	Fibroblast growth factor receptor 1	Kinase	P11362	vandetanib	Protein kinase inhibitors	Antineoplastic agents	TCLIN		1		1
ERBB3	Receptor tyrosine-protein kinase erbB-3	Kinase	P21860	vandetanib	Protein kinase inhibitors	Antineoplastic agents	TCHEM		1		1
RET	Proto-oncogene tyrosine-protein kinase receptor Ret	Kinase	P07949	vandetanib	Protein kinase inhibitors	Antineoplastic agents	TCLIN		1		1
ALK	ALK tyrosine kinase receptor	Kinase	Q9UM73	vandetanib	Protein kinase inhibitors	Antineoplastic agents	TCLIN		1		1
ABL1	Tyrosine-protein kinase ABL1	Kinase	P00519	crizotinib	Protein kinase inhibitors	Antineoplastic agents	TCLIN		1		1
SYK	Tyrosine-protein kinase SYK	Kinase	P43405	crizotinib	Protein kinase inhibitors	Antineoplastic agents	TCHEM		1		1
MAP3K13	Mitogen-activated protein kinase kinase kinase 13	Kinase	O43283	crizotinib	Protein kinase inhibitors	Antineoplastic agents	TBIO		1		1
NTRK1	High affinity nerve growth factor receptor	Kinase	P04629	crizotinib	Protein kinase inhibitors	Antineoplastic agents	TCHEM		1		1
ALK	NPM/ALK (Nucleophosmin/ALK tyrosine kinase receptor)	Kinase	P06748	crizotinib	Protein kinase inhibitors	Antineoplastic agents	TBIO		1		1
NTRK3	NT-3 growth factor receptor	Kinase	Q16288	crizotinib	Protein kinase inhibitors	Antineoplastic agents	TCHEM		1		1
ROS1	Proto-oncogene tyrosine-protein kinase ROS	Kinase	P08922	crizotinib	Protein kinase inhibitors	Antineoplastic agents	TCHEM		1		1
MAP3K1	Mitogen-activated protein kinase kinase kinase 1	Kinase	Q13233	crizotinib	Protein kinase inhibitors	Antineoplastic agents	TBIO		1		1
RET	Proto-oncogene tyrosine-protein kinase receptor Ret	Kinase	P07949	crizotinib	Protein kinase inhibitors	Antineoplastic agents	TCLIN		1		1
ALK	ALK tyrosine kinase receptor	Kinase	Q9UM73	crizotinib	Protein kinase inhibitors	Antineoplastic agents	TCLIN		1		1
ABL1	Tyrosine-protein kinase ABL1	Kinase	P00519	ruxolitinib	Protein kinase inhibitors	Antineoplastic agents	TCLIN		1		1
BRAF	Serine/threonine-protein kinase B-raf	Kinase	P15056	ruxolitinib	Protein kinase inhibitors	Antineoplastic agents	TCLIN		1		1
NTRK1	High affinity nerve growth factor receptor	Kinase	P04629	ruxolitinib	Protein kinase inhibitors	Antineoplastic agents	TCHEM		1		1
NTRK3	NT-3 growth factor receptor	Kinase	Q16288	ruxolitinib	Protein kinase inhibitors	Antineoplastic agents	TCHEM		1		1
MAP3K1	Mitogen-activated protein kinase kinase kinase 1	Kinase	Q13233	ruxolitinib	Protein kinase inhibitors	Antineoplastic agents	TBIO		1		1
RET	Proto-oncogene tyrosine-protein kinase receptor Ret	Kinase	P07949	ruxolitinib	Protein kinase inhibitors	Antineoplastic agents	TCLIN		1		1
ALK	ALK tyrosine kinase receptor	Kinase	Q9UM73	ruxolitinib	Protein kinase inhibitors	Antineoplastic agents	TCLIN		1		1
ABL1	Tyrosine-protein kinase ABL1	Kinase	P00519	axitinib	Protein kinase inhibitors	Antineoplastic agents	TCLIN		1		1
NTRK1	High affinity nerve growth factor receptor	Kinase	P04629	axitinib	Protein kinase inhibitors	Antineoplastic agents	TCHEM		1		1
FGFR1	Fibroblast growth factor receptor 1	Kinase	P11362	axitinib	Protein kinase inhibitors	Antineoplastic agents	TCLIN		1		1
ROS1	Proto-oncogene tyrosine-protein kinase ROS	Kinase	P08922	axitinib	Protein kinase inhibitors	Antineoplastic agents	TCHEM		1		1
RET	Proto-oncogene tyrosine-protein kinase receptor Ret	Kinase	P07949	axitinib	Protein kinase inhibitors	Antineoplastic agents	TCLIN		1		1
ABL1	Tyrosine-protein kinase ABL1	Kinase	P00519	afatinib	Protein kinase inhibitors	Antineoplastic agents	TCLIN		1		1
ERBB3	Receptor tyrosine-protein kinase erbB-3	Kinase	P21860	afatinib	Protein kinase inhibitors	Antineoplastic agents	TCHEM		1		1
ABL1	Tyrosine-protein kinase ABL1	Kinase	P00519	bosutinib	Protein kinase inhibitors	Antineoplastic agents	TCLIN		1		1
SYK	Tyrosine-protein kinase SYK	Kinase	P43405	bosutinib	Protein kinase inhibitors	Antineoplastic agents	TCHEM		1		1
MAP3K13	Mitogen-activated protein kinase kinase kinase 13	Kinase	O43283	bosutinib	Protein kinase inhibitors	Antineoplastic agents	TBIO		1		1
NTRK1	High affinity nerve growth factor receptor	Kinase	P04629	bosutinib	Protein kinase inhibitors	Antineoplastic agents	TCHEM		1		1
ALK	NPM/ALK (Nucleophosmin/ALK tyrosine kinase receptor)	Kinase	P06748	bosutinib	Protein kinase inhibitors	Antineoplastic agents	TBIO		1		1
NTRK3	NT-3 growth factor receptor	Kinase	Q16288	bosutinib	Protein kinase inhibitors	Antineoplastic agents	TCHEM		1		1
ERBB3	Receptor tyrosine-protein kinase erbB-3	Kinase	P21860	bosutinib	Protein kinase inhibitors	Antineoplastic agents	TCHEM		1		1
MAP3K1	Mitogen-activated protein kinase kinase kinase 1	Kinase	Q13233	bosutinib	Protein kinase inhibitors	Antineoplastic agents	TBIO		1		1
ABL1	Tyrosine-protein kinase ABL	Kinase	P00519	bosutinib	Protein kinase inhibitors	Antineoplastic agents	TCHEM		1		1
RET	Proto-oncogene tyrosine-protein kinase receptor Ret	Kinase	P07949	bosutinib	Protein kinase inhibitors	Antineoplastic agents	TCLIN		1		1
ALK	ALK tyrosine kinase receptor	Kinase	Q9UM73	bosutinib	Protein kinase inhibitors	Antineoplastic agents	TCLIN		1		1
ABL1	Bcr/Abl fusion protein	Kinase	P00519	bosutinib	Protein kinase inhibitors	Antineoplastic agents	TCLIN		1		1
CXCR4	C-X-C chemokine receptor type 4	GPCR	P61073	plerixafor	Other immunostimulants	Immunostimulants	TCLIN		1		1
BRAF	Serine/threonine-protein kinase B-raf	Kinase	P15056	regorafenib	Protein kinase inhibitors	Antineoplastic agents	TCLIN		1		1
ABL1	Tyrosine-protein kinase ABL1	Kinase	P00519	tofacitinib	Selective immunosuppressants	Immunosuppressants	TCLIN		1		1
RET	Proto-oncogene tyrosine-protein kinase receptor Ret	Kinase	P07949	tofacitinib	Selective immunosuppressants	Immunosuppressants	TCLIN		1		1
RET	Proto-oncogene tyrosine-protein kinase receptor Ret	Kinase	P07949	cabozantinib	Protein kinase inhibitors	Antineoplastic agents	TCLIN		1		1
ABL1	Tyrosine-protein kinase ABL1	Kinase	P00519	ponatinib	Protein kinase inhibitors	Antineoplastic agents	TCLIN		1		1
FGFR1	Fibroblast growth factor receptor 1	Kinase	P11362	ponatinib	Protein kinase inhibitors	Antineoplastic agents	TCLIN		1		1
ABL1	Bcr/Abl fusion protein	Kinase	P00519	ponatinib	Protein kinase inhibitors	Antineoplastic agents	TCLIN		1		1
RET	Proto-oncogene tyrosine-protein kinase receptor Ret	Kinase	P07949	ponatinib	Protein kinase inhibitors	Antineoplastic agents	TCLIN		1		1
BRAF	Serine/threonine-protein kinase B-raf	Kinase	P15056	dabrafenib	Protein kinase inhibitors	Antineoplastic agents	TCLIN		1		1
RAF1	RAF proto-oncogene serine/threonine-protein kinase	Kinase	P04049	dabrafenib	Protein kinase inhibitors	Antineoplastic agents	TCLIN		1		1
RET	Proto-oncogene tyrosine-protein kinase receptor Ret	Kinase	P07949	ibrutinib	Protein kinase inhibitors	Antineoplastic agents	TCLIN		1		1
ALK	ALK tyrosine kinase receptor	Kinase	Q9UM73	ceritinib	Protein kinase inhibitors	Antineoplastic agents	TCLIN		1		1
ABL1	Tyrosine-protein kinase ABL1	Kinase	P00519	ceritinib	Protein kinase inhibitors	Antineoplastic agents	TCLIN		1		1
SYK	Tyrosine-protein kinase SYK	Kinase	P43405	ceritinib	Protein kinase inhibitors	Antineoplastic agents	TCHEM		1		1
NTRK1	High affinity nerve growth factor receptor	Kinase	P04629	ceritinib	Protein kinase inhibitors	Antineoplastic agents	TCHEM		1		1
ROS1	Proto-oncogene tyrosine-protein kinase ROS	Kinase	P08922	ceritinib	Protein kinase inhibitors	Antineoplastic agents	TCHEM		1		1
RET	Proto-oncogene tyrosine-protein kinase receptor Ret	Kinase	P07949	ceritinib	Protein kinase inhibitors	Antineoplastic agents	TCLIN		1		1
FGFR1	Fibroblast growth factor receptor 1	Kinase	P11362	nintedanib	Protein kinase inhibitors	Antineoplastic agents	TCLIN		1		1
ABL1	Tyrosine-protein kinase ABL1	Kinase	P00519	nintedanib	Protein kinase inhibitors	Antineoplastic agents	TCLIN		1		1
MAP3K13	Mitogen-activated protein kinase kinase kinase 13	Kinase	O43283	nintedanib	Protein kinase inhibitors	Antineoplastic agents	TBIO		1		1
NTRK1	High affinity nerve growth factor receptor	Kinase	P04629	nintedanib	Protein kinase inhibitors	Antineoplastic agents	TCHEM		1		1
NTRK3	NT-3 growth factor receptor	Kinase	Q16288	nintedanib	Protein kinase inhibitors	Antineoplastic agents	TCHEM		1		1
STK11	Serine/threonine-protein kinase STK11	Kinase	Q15831	nintedanib	Protein kinase inhibitors	Antineoplastic agents	TCHEM		1		1
ROS1	Proto-oncogene tyrosine-protein kinase ROS	Kinase	P08922	nintedanib	Protein kinase inhibitors	Antineoplastic agents	TCHEM		1		1
RET	Proto-oncogene tyrosine-protein kinase receptor Ret	Kinase	P07949	nintedanib	Protein kinase inhibitors	Antineoplastic agents	TCLIN		1		1
ALK	ALK tyrosine kinase receptor	Kinase	Q9UM73	nintedanib	Protein kinase inhibitors	Antineoplastic agents	TCLIN		1		1
RET	Proto-oncogene tyrosine-protein kinase receptor Ret	Kinase	P07949	alectinib	Protein kinase inhibitors	Antineoplastic agents	TCLIN		1		1
ALK	ALK tyrosine kinase receptor	Kinase	Q9UM73	alectinib	Protein kinase inhibitors	Antineoplastic agents	TCLIN		1		1
FGFR1	Fibroblast growth factor receptor 1	Kinase	P11362	lenvatinib	Protein kinase inhibitors	Antineoplastic agents	TCLIN		1		1
RET	Proto-oncogene tyrosine-protein kinase receptor Ret	Kinase	P07949	lenvatinib	Protein kinase inhibitors	Antineoplastic agents	TCLIN		1		1
BCR	Breakpoint cluster region protein	Kinase	P11274	dasatinib	Protein kinase inhibitors	Antineoplastic agents	TCLIN		1
PTK6	Protein-tyrosine kinase 6	Kinase	Q13882	dasatinib	Protein kinase inhibitors	Antineoplastic agents	TCHEM		1
ACVR1	Activin receptor type-1	Kinase	Q04771	dasatinib	Protein kinase inhibitors	Antineoplastic agents	TCHEM		1
ABL2	Abelson tyrosine-protein kinase 2	Kinase	P42684	dasatinib	Protein kinase inhibitors	Antineoplastic agents	TCHEM		1
LCK	Tyrosine-protein kinase Lck	Kinase	P06239	dasatinib	Protein kinase inhibitors	Antineoplastic agents	TCLIN		1
LCK	Tyrosine-protein kinase Lck	Kinase	P06239	doxorubicin	Anthracyclines and related substances	Antineoplastic agents	TCLIN		1
TERT	Telomerase reverse transcriptase	Enzyme	O14746	doxorubicin	Anthracyclines and related substances	Antineoplastic agents	TCHEM		1
ABL2	Abelson tyrosine-protein kinase 2	Kinase	P42684	erlotinib	Protein kinase inhibitors	Antineoplastic agents	TCHEM		1
FLT4	Vascular endothelial growth factor receptor 3	Kinase	P35916	erlotinib	Protein kinase inhibitors	Antineoplastic agents	TCLIN		1
LCK	Tyrosine-protein kinase Lck	Kinase	P06239	erlotinib	Protein kinase inhibitors	Antineoplastic agents	TCLIN		1
ABL2	Abelson tyrosine-protein kinase 2	Kinase	P42684	gefitinib	Protein kinase inhibitors	Antineoplastic agents	TCHEM		1
LCK	Tyrosine-protein kinase Lck	Kinase	P06239	gefitinib	Protein kinase inhibitors	Antineoplastic agents	TCLIN		1
ABL2	Abelson tyrosine-protein kinase 2	Kinase	P42684	imatinib	Protein kinase inhibitors	Antineoplastic agents	TCHEM		1
LCK	Tyrosine-protein kinase Lck	Kinase	P06239	imatinib	Protein kinase inhibitors	Antineoplastic agents	TCLIN		1
ABL2	Abelson tyrosine-protein kinase 2	Kinase	P42684	nilotinib	Protein kinase inhibitors	Antineoplastic agents	TCHEM		1
LCK	Tyrosine-protein kinase Lck	Kinase	P06239	nilotinib	Protein kinase inhibitors	Antineoplastic agents	TCLIN		1
ABL2	Abelson tyrosine-protein kinase 2	Kinase	P42684	sorafenib	Protein kinase inhibitors	Antineoplastic agents	TCHEM		1
FLT4	Vascular endothelial growth factor receptor 3	Kinase	P35916	sorafenib	Protein kinase inhibitors	Antineoplastic agents	TCLIN		1
LCK	Tyrosine-protein kinase Lck	Kinase	P06239	sorafenib	Protein kinase inhibitors	Antineoplastic agents	TCLIN		1
ITK	Tyrosine-protein kinase ITK/TSK	Kinase	Q08881	sunitinib	Protein kinase inhibitors	Antineoplastic agents	TCLIN		1
PTK6	Protein-tyrosine kinase 6	Kinase	Q13882	sunitinib	Protein kinase inhibitors	Antineoplastic agents	TCHEM		1
ABL2	Abelson tyrosine-protein kinase 2	Kinase	P42684	sunitinib	Protein kinase inhibitors	Antineoplastic agents	TCHEM		1
FLT4	Vascular endothelial growth factor receptor 3	Kinase	P35916	sunitinib	Protein kinase inhibitors	Antineoplastic agents	TCLIN		1
LCK	Tyrosine-protein kinase Lck	Kinase	P06239	sunitinib	Protein kinase inhibitors	Antineoplastic agents	TCLIN		1
LCK	Tyrosine-protein kinase Lck	Kinase	P06239	tamoxifen	Anti-estrogens	Endocrine therapy	TCLIN		1
PTK6	Protein-tyrosine kinase 6	Kinase	Q13882	pazopanib	Protein kinase inhibitors	Antineoplastic agents	TCHEM		1
ABL2	Abelson tyrosine-protein kinase 2	Kinase	P42684	pazopanib	Protein kinase inhibitors	Antineoplastic agents	TCHEM		1
FLT4	Vascular endothelial growth factor receptor 3	Kinase	P35916	pazopanib	Protein kinase inhibitors	Antineoplastic agents	TCLIN		1
LCK	Tyrosine-protein kinase Lck	Kinase	P06239	pazopanib	Protein kinase inhibitors	Antineoplastic agents	TCLIN		1
ITK	Tyrosine-protein kinase ITK/TSK	Kinase	Q08881	pazopanib	Protein kinase inhibitors	Antineoplastic agents	TCLIN		1
PTK6	Protein-tyrosine kinase 6	Kinase	Q13882	vandetanib	Protein kinase inhibitors	Antineoplastic agents	TCHEM		1
ACVR1	Activin receptor type-1	Kinase	Q04771	vandetanib	Protein kinase inhibitors	Antineoplastic agents	TCHEM		1
ABL2	Abelson tyrosine-protein kinase 2	Kinase	P42684	vandetanib	Protein kinase inhibitors	Antineoplastic agents	TCHEM		1
FLT4	Vascular endothelial growth factor receptor 3	Kinase	P35916	vandetanib	Protein kinase inhibitors	Antineoplastic agents	TCLIN		1
LCK	Tyrosine-protein kinase Lck	Kinase	P06239	vandetanib	Protein kinase inhibitors	Antineoplastic agents	TCLIN		1
ITK	Tyrosine-protein kinase ITK/TSK	Kinase	Q08881	crizotinib	Protein kinase inhibitors	Antineoplastic agents	TCLIN		1
IKBKB	Inhibitor of nuclear factor kappa-B kinase subunit beta	Kinase	O14920	crizotinib	Protein kinase inhibitors	Antineoplastic agents	TCHEM		1
ACVR1	Activin receptor type-1	Kinase	Q04771	crizotinib	Protein kinase inhibitors	Antineoplastic agents	TCHEM		1
ABL2	Abelson tyrosine-protein kinase 2	Kinase	P42684	crizotinib	Protein kinase inhibitors	Antineoplastic agents	TCHEM		1
LCK	Tyrosine-protein kinase Lck	Kinase	P06239	crizotinib	Protein kinase inhibitors	Antineoplastic agents	TCLIN		1
IKBKB	Inhibitor of nuclear factor kappa-B kinase subunit beta	Kinase	O14920	ruxolitinib	Protein kinase inhibitors	Antineoplastic agents	TCHEM		1
ITK	Tyrosine-protein kinase ITK/TSK	Kinase	Q08881	axitinib	Protein kinase inhibitors	Antineoplastic agents	TCLIN		1
ABL2	Abelson tyrosine-protein kinase 2	Kinase	P42684	axitinib	Protein kinase inhibitors	Antineoplastic agents	TCHEM		1
FLT4	Vascular endothelial growth factor receptor 3	Kinase	P35916	axitinib	Protein kinase inhibitors	Antineoplastic agents	TCLIN		1
LCK	Tyrosine-protein kinase Lck	Kinase	P06239	axitinib	Protein kinase inhibitors	Antineoplastic agents	TCLIN		1
LCK	Tyrosine-protein kinase Lck	Kinase	P06239	afatinib	Protein kinase inhibitors	Antineoplastic agents	TCLIN		1
ITK	Tyrosine-protein kinase ITK/TSK	Kinase	Q08881	bosutinib	Protein kinase inhibitors	Antineoplastic agents	TCLIN		1
ABL2	Abelson tyrosine-protein kinase 2	Kinase	P42684	bosutinib	Protein kinase inhibitors	Antineoplastic agents	TCHEM		1
LCK	Tyrosine-protein kinase Lck	Kinase	P06239	bosutinib	Protein kinase inhibitors	Antineoplastic agents	TCLIN		1
LCK	Tyrosine-protein kinase Lck	Kinase	P06239	cisplatin	Platinum compounds	Antineoplastic agents	TCLIN		1
ACKR3	Atypical chemokine receptor 3	GPCR	P25106	plerixafor	Other immunostimulants	Immunostimulants	TCHEM		1
LCK	Tyrosine-protein kinase Lck	Kinase	P06239	tofacitinib	Selective immunosuppressants	Immunosuppressants	TCLIN		1
BCR	Breakpoint cluster region protein	Kinase	P11274	ponatinib	Protein kinase inhibitors	Antineoplastic agents	TCLIN		1
LCK	Tyrosine-protein kinase Lck	Kinase	P06239	ibrutinib	Protein kinase inhibitors	Antineoplastic agents	TCLIN		1
ITK	Tyrosine-protein kinase ITK/TSK	Kinase	Q08881	ibrutinib	Protein kinase inhibitors	Antineoplastic agents	TCLIN		1
ETV6	Transcription factor ETV6	Transcription factor	P41212	ceritinib	Protein kinase inhibitors	Antineoplastic agents	TBIO		1
LCK	Tyrosine-protein kinase Lck	Kinase	P06239	ceritinib	Protein kinase inhibitors	Antineoplastic agents	TCLIN		1
FLT4	Vascular endothelial growth factor receptor 3	Kinase	P35916	nintedanib	Protein kinase inhibitors	Antineoplastic agents	TCLIN		1
ITK	Tyrosine-protein kinase ITK/TSK	Kinase	Q08881	nintedanib	Protein kinase inhibitors	Antineoplastic agents	TCLIN		1
ACVR1	Activin receptor type-1	Kinase	Q04771	nintedanib	Protein kinase inhibitors	Antineoplastic agents	TCHEM		1
ABL2	Abelson tyrosine-protein kinase 2	Kinase	P42684	nintedanib	Protein kinase inhibitors	Antineoplastic agents	TCHEM		1
LCK	Tyrosine-protein kinase Lck	Kinase	P06239	nintedanib	Protein kinase inhibitors	Antineoplastic agents	TCLIN		1
FLT4	Vascular endothelial growth factor receptor 3	Kinase	P35916	lenvatinib	Protein kinase inhibitors	Antineoplastic agents	TCLIN		1
AURKA	Aurora kinase A	Kinase	O14965	dasatinib	Protein kinase inhibitors	Antineoplastic agents	TCHEM			1	1
AURKB	Aurora kinase B	Kinase	Q96GD4	dasatinib	Protein kinase inhibitors	Antineoplastic agents	TCHEM			1	1
ACVR1B	Activin receptor type-1B	Kinase	P36896	dasatinib	Protein kinase inhibitors	Antineoplastic agents	TCHEM			1	1
AURKA	Aurora kinase A	Kinase	O14965	doxorubicin	Anthracyclines and related substances	Antineoplastic agents	TCHEM			1	1
AURKA	Aurora kinase A	Kinase	O14965	erlotinib	Protein kinase inhibitors	Antineoplastic agents	TCHEM			1	1
AURKB	Aurora kinase B	Kinase	Q96GD4	erlotinib	Protein kinase inhibitors	Antineoplastic agents	TCHEM			1	1
TEK	Angiopoietin-1 receptor	Kinase	Q02763	nilotinib	Protein kinase inhibitors	Antineoplastic agents	TCLIN			1	1
NTRK2	BDNF/NT-3 growth factors receptor	Kinase	Q16620	nilotinib	Protein kinase inhibitors	Antineoplastic agents	TCHEM			1	1
AURKA	Aurora kinase A	Kinase	O14965	sorafenib	Protein kinase inhibitors	Antineoplastic agents	TCHEM			1	1
AURKB	Aurora kinase B	Kinase	Q96GD4	sorafenib	Protein kinase inhibitors	Antineoplastic agents	TCHEM			1	1
TEK	Angiopoietin-1 receptor	Kinase	Q02763	sorafenib	Protein kinase inhibitors	Antineoplastic agents	TCLIN			1	1
NTRK2	BDNF/NT-3 growth factors receptor	Kinase	Q16620	sorafenib	Protein kinase inhibitors	Antineoplastic agents	TCHEM			1	1
AURKA	Aurora kinase A	Kinase	O14965	sunitinib	Protein kinase inhibitors	Antineoplastic agents	TCHEM			1	1
AURKB	Aurora kinase B	Kinase	Q96GD4	sunitinib	Protein kinase inhibitors	Antineoplastic agents	TCHEM			1	1
NTRK2	BDNF/NT-3 growth factors receptor	Kinase	Q16620	sunitinib	Protein kinase inhibitors	Antineoplastic agents	TCHEM			1	1
AURKA	Aurora kinase A	Kinase	O14965	pazopanib	Protein kinase inhibitors	Antineoplastic agents	TCHEM			1	1
TEK	Angiopoietin-1 receptor	Kinase	Q02763	pazopanib	Protein kinase inhibitors	Antineoplastic agents	TCLIN			1	1
TEK	Angiopoietin-1 receptor	Kinase	Q02763	vandetanib	Protein kinase inhibitors	Antineoplastic agents	TCLIN			1	1
AURKA	Aurora kinase A	Kinase	O14965	crizotinib	Protein kinase inhibitors	Antineoplastic agents	TCHEM			1	1
AURKB	Aurora kinase B	Kinase	Q96GD4	crizotinib	Protein kinase inhibitors	Antineoplastic agents	TCHEM			1	1
TEK	Angiopoietin-1 receptor	Kinase	Q02763	crizotinib	Protein kinase inhibitors	Antineoplastic agents	TCLIN			1	1
ACVR1B	Activin receptor type-1B	Kinase	P36896	crizotinib	Protein kinase inhibitors	Antineoplastic agents	TCHEM			1	1
NTRK2	BDNF/NT-3 growth factors receptor	Kinase	Q16620	crizotinib	Protein kinase inhibitors	Antineoplastic agents	TCHEM			1	1
NTRK2	BDNF/NT-3 growth factors receptor	Kinase	Q16620	ruxolitinib	Protein kinase inhibitors	Antineoplastic agents	TCHEM			1	1
AURKA	Aurora kinase A	Kinase	O14965	axitinib	Protein kinase inhibitors	Antineoplastic agents	TCHEM			1	1
AURKB	Aurora kinase B	Kinase	Q96GD4	axitinib	Protein kinase inhibitors	Antineoplastic agents	TCHEM			1	1
TEK	Angiopoietin-1 receptor	Kinase	Q02763	axitinib	Protein kinase inhibitors	Antineoplastic agents	TCLIN			1	1
TEK	Angiopoietin-1 receptor	Kinase	Q02763	bosutinib	Protein kinase inhibitors	Antineoplastic agents	TCLIN			1	1
NTRK2	BDNF/NT-3 growth factors receptor	Kinase	Q16620	bosutinib	Protein kinase inhibitors	Antineoplastic agents	TCHEM			1	1
TEK	Angiopoietin-1 receptor	Kinase	Q02763	cabozantinib	Protein kinase inhibitors	Antineoplastic agents	TCLIN			1	1
NTRK2	BDNF/NT-3 growth factors receptor	Kinase	Q16620	ceritinib	Protein kinase inhibitors	Antineoplastic agents	TCHEM			1	1
AURKB	Aurora kinase B	Kinase	Q96GD4	nintedanib	Protein kinase inhibitors	Antineoplastic agents	TCHEM			1	1
TEK	Angiopoietin-1 receptor	Kinase	Q02763	nintedanib	Protein kinase inhibitors	Antineoplastic agents	TCLIN			1	1
ACVR1B	Activin receptor type-1B	Kinase	P36896	nintedanib	Protein kinase inhibitors	Antineoplastic agents	TCHEM			1	1
NTRK2	BDNF/NT-3 growth factors receptor	Kinase	Q16620	nintedanib	Protein kinase inhibitors	Antineoplastic agents	TCHEM			1	1
GSK3B	Glycogen synthase kinase-3 beta	Kinase	P49841	nintedanib	Protein kinase inhibitors	Antineoplastic agents	TCLIN			1	1
PARP2	Poly [ADP-ribose] polymerase 2	Enzyme	Q9UGN5	olaparib	Other antineoplastic agents	Antineoplastic agents	TCLIN			1	1
VEGFA	Vascular endothelial growth factor A	Secreted	P15692	aflibercept	Other antineoplastic agents	Antineoplastic agents	TCLIN			1	1
PDCD1	Programmed cell death protein 1	Membrane receptor	Q15116	nivolumab	Monoclonal antibodies	Antineoplastic agents	TCLIN			1	1
PDCD1	Programmed cell death protein 1	Membrane receptor	Q15116	pembrolizumab	Monoclonal antibodies	Antineoplastic agents	TCLIN			1	1
VEGFA	Vascular endothelial growth factor A	Secreted	P15692	bevacizumab	Monoclonal antibodies	Antineoplastic agents	TCLIN			1	1
BCL2L1	Bcl-2-like protein 1	Cytosolic other	Q07817	venetoclax	Other antineoplastic agents	Antineoplastic agents	TCHEM			1	1
PARP2	Poly [ADP-ribose] polymerase 2	Enzyme	Q9UGN5	rucaparib	Other antineoplastic agents	Antineoplastic agents	TCLIN			1	1
PARP2	Poly [ADP-ribose] polymerase 2	Enzyme	Q9UGN5	niraparib	Other antineoplastic agents	Antineoplastic agents	TCLIN			1	1
TYMS	Thymidylate synthase	Enzyme	P04818	fluorouracil	Pyrimidine analogues	Antineoplastic agents	TCLIN			1
HDAC10	Histone deacetylase 10	Enzyme	Q969S8	bendamustine	Nitrogen mustard analogues	Antineoplastic agents	TCLIN			1
HDAC6	Histone deacetylase 6	Enzyme	Q9UBN7	bendamustine	Nitrogen mustard analogues	Antineoplastic agents	TCLIN			1
TYMS	Thymidylate synthase	Enzyme	P04818	capecitabine	Pyrimidine analogues	Antineoplastic agents	TCLIN			1
RRM2	Ribonucleoside-diphosphate reductase subunit M2	Enzyme	P31350	clofarabine	Purine analogues	Antineoplastic agents	TCLIN			1
WEE1	Wee1-like protein kinase	Kinase	P30291	dasatinib	Protein kinase inhibitors	Antineoplastic agents	TCHEM			1
PKMYT1	Membrane-associated tyrosine- and threonine-specific cdc2-inhibitory kinase	Kinase	Q99640	dasatinib	Protein kinase inhibitors	Antineoplastic agents	TCHEM			1
BMPR1B	Bone morphogenetic protein receptor type-1B	Kinase	O00238	dasatinib	Protein kinase inhibitors	Antineoplastic agents	TBIO			1
TYK2	Non-receptor tyrosine-protein kinase TYK2	Kinase	P29597	dasatinib	Protein kinase inhibitors	Antineoplastic agents	TCLIN			1
PIK3CD	Phosphatidylinositol 4,5-bisphosphate 3-kinase catalytic subunit delta isoform	Kinase	O00329	dasatinib	Protein kinase inhibitors	Antineoplastic agents	TCLIN			1
ACVRL1	Serine/threonine-protein kinase receptor R3	Kinase	P37023	dasatinib	Protein kinase inhibitors	Antineoplastic agents	TCHEM			1
MAPK10	Mitogen-activated protein kinase 10	Kinase	P53779	erlotinib	Protein kinase inhibitors	Antineoplastic agents	TCHEM			1
TTK	Dual specificity protein kinase TTK	Kinase	P33981	erlotinib	Protein kinase inhibitors	Antineoplastic agents	TCHEM			1
TIE1	Tyrosine-protein kinase receptor Tie-1	Kinase	P35590	erlotinib	Protein kinase inhibitors	Antineoplastic agents	TCHEM			1
TYK2	Non-receptor tyrosine-protein kinase TYK2	Kinase	P29597	erlotinib	Protein kinase inhibitors	Antineoplastic agents	TCLIN			1
TYMS	Thymidylate synthase	Enzyme	P04818	floxuridine	Pyrimidine analogues	Antineoplastic agents	TCLIN			1
PGR	Progesterone receptor	Nuclear hormone receptor	P06401	fulvestrant	Anti-estrogens	Endocrine therapy	TCLIN			1
MAPK10	Mitogen-activated protein kinase 10	Kinase	P53779	gefitinib	Protein kinase inhibitors	Antineoplastic agents	TCHEM			1
TYMS	Thymidylate synthase	Enzyme	P04818	gemcitabine	Pyrimidine analogues	Antineoplastic agents	TCLIN			1
RRM2	Ribonucleoside-diphosphate reductase subunit M2	Enzyme	P31350	gemcitabine	Pyrimidine analogues	Antineoplastic agents	TCLIN			1
MAPK10	Mitogen-activated protein kinase 10	Kinase	P53779	imatinib	Protein kinase inhibitors	Antineoplastic agents	TCHEM			1
MELK	Maternal embryonic leucine zipper kinase	Kinase	Q14680	imatinib	Protein kinase inhibitors	Antineoplastic agents	TCHEM			1
TYK2	Non-receptor tyrosine-protein kinase TYK2	Kinase	P29597	imatinib	Protein kinase inhibitors	Antineoplastic agents	TCLIN			1
TYMS	Thymidylate synthase	Enzyme	P04818	methotrexate	Other immunosuppressants	Immunosuppressants	TCLIN			1
CDC25A	Dual specificity phosphatase Cdc25A	Enzyme	P30304	miltefosine	Other antineoplastic agents	Antineoplastic agents	TCHEM			1
IDO1	Indoleamine 2,3-dioxygenase 1	Enzyme	P14902	mitomycin	Other cytotoxic antibiotics	Antineoplastic agents	TCHEM			1
MAPK10	Mitogen-activated protein kinase 10	Kinase	P53779	nilotinib	Protein kinase inhibitors	Antineoplastic agents	TCHEM			1
TIE1	Tyrosine-protein kinase receptor Tie-1	Kinase	P35590	nilotinib	Protein kinase inhibitors	Antineoplastic agents	TCHEM			1
TYMS	Thymidylate synthase	Enzyme	P04818	pemetrexed	Folic acid analogues	Antineoplastic agents	TCLIN			1
TYMS	Thymidylate synthase	Enzyme	P04818	raltitrexed	Folic acid analogues	Antineoplastic agents	TCLIN			1
TTK	Dual specificity protein kinase TTK	Kinase	P33981	sorafenib	Protein kinase inhibitors	Antineoplastic agents	TCHEM			1
TIE1	Tyrosine-protein kinase receptor Tie-1	Kinase	P35590	sorafenib	Protein kinase inhibitors	Antineoplastic agents	TCHEM			1
MAPK10	Mitogen-activated protein kinase 10	Kinase	P53779	sunitinib	Protein kinase inhibitors	Antineoplastic agents	TCHEM			1
CAMK2B	Calcium/calmodulin-dependent protein kinase type II subunit beta	Kinase	Q13554	sunitinib	Protein kinase inhibitors	Antineoplastic agents	TCHEM			1
MELK	Maternal embryonic leucine zipper kinase	Kinase	Q14680	sunitinib	Protein kinase inhibitors	Antineoplastic agents	TCHEM			1
WEE1	Wee1-like protein kinase	Kinase	P30291	sunitinib	Protein kinase inhibitors	Antineoplastic agents	TCHEM			1
TTK	Dual specificity protein kinase TTK	Kinase	P33981	sunitinib	Protein kinase inhibitors	Antineoplastic agents	TCHEM			1
RPS6KA5	Ribosomal protein S6 kinase alpha-5	Kinase	O75582	sunitinib	Protein kinase inhibitors	Antineoplastic agents	TCHEM			1
ROCK1	Rho-associated protein kinase 1	Kinase	Q13464	sunitinib	Protein kinase inhibitors	Antineoplastic agents	TCLIN			1
BMPR1B	Bone morphogenetic protein receptor type-1B	Kinase	O00238	sunitinib	Protein kinase inhibitors	Antineoplastic agents	TBIO			1
TYK2	Non-receptor tyrosine-protein kinase TYK2	Kinase	P29597	sunitinib	Protein kinase inhibitors	Antineoplastic agents	TCLIN			1
BMPR2	Bone morphogenetic protein receptor type-2	Kinase	Q13873	sunitinib	Protein kinase inhibitors	Antineoplastic agents	TCHEM			1
PIK3CD	Phosphatidylinositol 4,5-bisphosphate 3-kinase catalytic subunit delta isoform	Kinase	O00329	sunitinib	Protein kinase inhibitors	Antineoplastic agents	TCLIN			1
TNKS2	Tankyrase-2	Enzyme	Q9H2K2	sunitinib	Protein kinase inhibitors	Antineoplastic agents	TCHEM			1
PRKAA2	5'-AMP-activated protein kinase catalytic subunit alpha-2	Kinase	P54646	sunitinib	Protein kinase inhibitors	Antineoplastic agents	TCHEM			1
TIE1	Tyrosine-protein kinase receptor Tie-1	Kinase	P35590	sunitinib	Protein kinase inhibitors	Antineoplastic agents	TCHEM			1
MAP3K12	Mitogen-activated protein kinase kinase kinase 12	Kinase	Q12852	sunitinib	Protein kinase inhibitors	Antineoplastic agents	TCHEM			1
RPS6KB1	Ribosomal protein S6 kinase beta-1	Kinase	P23443	sunitinib	Protein kinase inhibitors	Antineoplastic agents	TCHEM			1
PTGS2	Prostaglandin G/H synthase 2	Enzyme	P35354	tamoxifen	Anti-estrogens	Endocrine therapy	TCLIN			1
PGR	Progesterone receptor	Nuclear hormone receptor	P06401	tamoxifen	Anti-estrogens	Endocrine therapy	TCLIN			1
TNF	Tumor necrosis factor	Cytokine	P01375	thalidomide	Other immunosuppressants	Immunosuppressants	TCLIN			1
PTGS2	Prostaglandin G/H synthase 2	Enzyme	P35354	thalidomide	Other immunosuppressants	Immunosuppressants	TCLIN			1
NOD2	Nucleotide-binding oligomerization domain-containing protein 2	Cytosolic other	Q9HC29	mifamurtide	Other immunostimulants	Immunostimulants	TCLIN			1
TNF	Tumor necrosis factor	Cytokine	P01375	lenalidomide	Other immunosuppressants	Immunosuppressants	TCLIN			1
MAPK10	Mitogen-activated protein kinase 10	Kinase	P53779	pazopanib	Protein kinase inhibitors	Antineoplastic agents	TCHEM			1
TTK	Dual specificity protein kinase TTK	Kinase	P33981	pazopanib	Protein kinase inhibitors	Antineoplastic agents	TCHEM			1
BMPR1B	Bone morphogenetic protein receptor type-1B	Kinase	O00238	pazopanib	Protein kinase inhibitors	Antineoplastic agents	TBIO			1
TYK2	Non-receptor tyrosine-protein kinase TYK2	Kinase	P29597	pazopanib	Protein kinase inhibitors	Antineoplastic agents	TCLIN			1
TIE1	Tyrosine-protein kinase receptor Tie-1	Kinase	P35590	pazopanib	Protein kinase inhibitors	Antineoplastic agents	TCHEM			1
HDAC6	Histone deacetylase 6	Enzyme	Q9UBN7	romidepsin	Other antineoplastic agents	Antineoplastic agents	TCLIN			1
HDAC5	Histone deacetylase 5	Enzyme	Q9UQL6	romidepsin	Other antineoplastic agents	Antineoplastic agents	TCLIN			1
HDAC10	Histone deacetylase 10	Enzyme	Q969S8	vorinostat	Other antineoplastic agents	Antineoplastic agents	TCLIN			1
HDAC11	Histone deacetylase 11	Enzyme	Q96DB2	vorinostat	Other antineoplastic agents	Antineoplastic agents	TCLIN			1
HDAC6	Histone deacetylase 6	Enzyme	Q9UBN7	vorinostat	Other antineoplastic agents	Antineoplastic agents	TCLIN			1
HDAC5	Histone deacetylase 5	Enzyme	Q9UQL6	vorinostat	Other antineoplastic agents	Antineoplastic agents	TCLIN			1
S1PR1	Sphingosine 1-phosphate receptor 1	GPCR	P21453	fingolimod	Selective immunosuppressants	Immunosuppressants	TCLIN			1
BMPR1B	Bone morphogenetic protein receptor type-1B	Kinase	O00238	vandetanib	Protein kinase inhibitors	Antineoplastic agents	TBIO			1
ACVRL1	Serine/threonine-protein kinase receptor R3	Kinase	P37023	vandetanib	Protein kinase inhibitors	Antineoplastic agents	TCHEM			1
TIE1	Tyrosine-protein kinase receptor Tie-1	Kinase	P35590	vandetanib	Protein kinase inhibitors	Antineoplastic agents	TCHEM			1
RPS6KB1	Ribosomal protein S6 kinase beta-1	Kinase	P23443	vandetanib	Protein kinase inhibitors	Antineoplastic agents	TCHEM			1
ROCK1	Rho-associated protein kinase 1	Kinase	Q13464	crizotinib	Protein kinase inhibitors	Antineoplastic agents	TCLIN			1
BMPR1B	Bone morphogenetic protein receptor type-1B	Kinase	O00238	crizotinib	Protein kinase inhibitors	Antineoplastic agents	TBIO			1
TYK2	Non-receptor tyrosine-protein kinase TYK2	Kinase	P29597	crizotinib	Protein kinase inhibitors	Antineoplastic agents	TCLIN			1
TIE1	Tyrosine-protein kinase receptor Tie-1	Kinase	P35590	crizotinib	Protein kinase inhibitors	Antineoplastic agents	TCHEM			1
MAP3K12	Mitogen-activated protein kinase kinase kinase 12	Kinase	Q12852	crizotinib	Protein kinase inhibitors	Antineoplastic agents	TCHEM			1
RPS6KB1	Ribosomal protein S6 kinase beta-1	Kinase	P23443	crizotinib	Protein kinase inhibitors	Antineoplastic agents	TCHEM			1
CAMK2B	Calcium/calmodulin-dependent protein kinase type II subunit beta	Kinase	Q13554	ruxolitinib	Protein kinase inhibitors	Antineoplastic agents	TCHEM			1
MELK	Maternal embryonic leucine zipper kinase	Kinase	Q14680	ruxolitinib	Protein kinase inhibitors	Antineoplastic agents	TCHEM			1
TTK	Dual specificity protein kinase TTK	Kinase	P33981	ruxolitinib	Protein kinase inhibitors	Antineoplastic agents	TCHEM			1
RPS6KA5	Ribosomal protein S6 kinase alpha-5	Kinase	O75582	ruxolitinib	Protein kinase inhibitors	Antineoplastic agents	TCHEM			1
ROCK1	Rho-associated protein kinase 1	Kinase	Q13464	ruxolitinib	Protein kinase inhibitors	Antineoplastic agents	TCLIN			1
BMPR1B	Bone morphogenetic protein receptor type-1B	Kinase	O00238	ruxolitinib	Protein kinase inhibitors	Antineoplastic agents	TBIO			1
TYK2	Non-receptor tyrosine-protein kinase TYK2	Kinase	P29597	ruxolitinib	Protein kinase inhibitors	Antineoplastic agents	TCLIN			1
BMPR2	Bone morphogenetic protein receptor type-2	Kinase	Q13873	ruxolitinib	Protein kinase inhibitors	Antineoplastic agents	TCHEM			1
MAPK10	Mitogen-activated protein kinase 10	Kinase	P53779	axitinib	Protein kinase inhibitors	Antineoplastic agents	TCHEM			1
TTK	Dual specificity protein kinase TTK	Kinase	P33981	axitinib	Protein kinase inhibitors	Antineoplastic agents	TCHEM			1
BMPR1B	Bone morphogenetic protein receptor type-1B	Kinase	O00238	axitinib	Protein kinase inhibitors	Antineoplastic agents	TBIO			1
TYK2	Non-receptor tyrosine-protein kinase TYK2	Kinase	P29597	axitinib	Protein kinase inhibitors	Antineoplastic agents	TCLIN			1
TIE1	Tyrosine-protein kinase receptor Tie-1	Kinase	P35590	axitinib	Protein kinase inhibitors	Antineoplastic agents	TCHEM			1
MAP3K12	Mitogen-activated protein kinase kinase kinase 12	Kinase	Q12852	axitinib	Protein kinase inhibitors	Antineoplastic agents	TCHEM			1
MAPK10	Mitogen-activated protein kinase 10	Kinase	P53779	afatinib	Protein kinase inhibitors	Antineoplastic agents	TCHEM			1
WEE1	Wee1-like protein kinase	Kinase	P30291	bosutinib	Protein kinase inhibitors	Antineoplastic agents	TCHEM			1
ROCK1	Rho-associated protein kinase 1	Kinase	Q13464	bosutinib	Protein kinase inhibitors	Antineoplastic agents	TCLIN			1
PKMYT1	Membrane-associated tyrosine- and threonine-specific cdc2-inhibitory kinase	Kinase	Q99640	bosutinib	Protein kinase inhibitors	Antineoplastic agents	TCHEM			1
TYK2	Non-receptor tyrosine-protein kinase TYK2	Kinase	P29597	bosutinib	Protein kinase inhibitors	Antineoplastic agents	TCLIN			1
BMPR2	Bone morphogenetic protein receptor type-2	Kinase	Q13873	bosutinib	Protein kinase inhibitors	Antineoplastic agents	TCHEM			1
TIE1	Tyrosine-protein kinase receptor Tie-1	Kinase	P35590	bosutinib	Protein kinase inhibitors	Antineoplastic agents	TCHEM			1
MAP3K12	Mitogen-activated protein kinase kinase kinase 12	Kinase	Q12852	bosutinib	Protein kinase inhibitors	Antineoplastic agents	TCHEM			1
RPS6KB1	Ribosomal protein S6 kinase beta-1	Kinase	P23443	bosutinib	Protein kinase inhibitors	Antineoplastic agents	TCHEM			1
CCR2	C-C chemokine receptor type 2	GPCR	P41597	cisplatin	Platinum compounds	Antineoplastic agents	TCHEM			1
CXCL12	Stromal cell-derived factor 1	Cytokine	P48061	plerixafor	Other immunostimulants	Immunostimulants	TBIO			1
CCR2	C-C chemokine receptor type 2	GPCR	P41597	plerixafor	Other immunostimulants	Immunostimulants	TCHEM			1
HDAC10	Histone deacetylase 10	Enzyme	Q969S8	panobinostat	Other antineoplastic agents	Antineoplastic agents	TCLIN			1
HDAC11	Histone deacetylase 11	Enzyme	Q96DB2	panobinostat	Other antineoplastic agents	Antineoplastic agents	TCLIN			1
HDAC6	Histone deacetylase 6	Enzyme	Q9UBN7	panobinostat	Other antineoplastic agents	Antineoplastic agents	TCLIN			1
HDAC5	Histone deacetylase 5	Enzyme	Q9UQL6	panobinostat	Other antineoplastic agents	Antineoplastic agents	TCLIN			1
ROCK1	Rho-associated protein kinase 1	Kinase	Q13464	tofacitinib	Selective immunosuppressants	Immunosuppressants	TCLIN			1
TYK2	Non-receptor tyrosine-protein kinase TYK2	Kinase	P29597	tofacitinib	Selective immunosuppressants	Immunosuppressants	TCLIN			1
HDAC10	Histone deacetylase 10	Enzyme	Q969S8	belinostat	Other antineoplastic agents	Antineoplastic agents	TCLIN			1
HDAC11	Histone deacetylase 11	Enzyme	Q96DB2	belinostat	Other antineoplastic agents	Antineoplastic agents	TCLIN			1
HDAC6	Histone deacetylase 6	Enzyme	Q9UBN7	belinostat	Other antineoplastic agents	Antineoplastic agents	TCLIN			1
HDAC5	Histone deacetylase 5	Enzyme	Q9UQL6	belinostat	Other antineoplastic agents	Antineoplastic agents	TCLIN			1
PIK3CD	Phosphatidylinositol 4,5-bisphosphate 3-kinase catalytic subunit delta isoform	Kinase	O00329	idelalisib	Other antineoplastic agents	Antineoplastic agents	TCLIN			1
MAPK10	Mitogen-activated protein kinase 10	Kinase	P53779	nintedanib	Protein kinase inhibitors	Antineoplastic agents	TCHEM			1
MELK	Maternal embryonic leucine zipper kinase	Kinase	Q14680	nintedanib	Protein kinase inhibitors	Antineoplastic agents	TCHEM			1
WEE1	Wee1-like protein kinase	Kinase	P30291	nintedanib	Protein kinase inhibitors	Antineoplastic agents	TCHEM			1
TTK	Dual specificity protein kinase TTK	Kinase	P33981	nintedanib	Protein kinase inhibitors	Antineoplastic agents	TCHEM			1
RPS6KA5	Ribosomal protein S6 kinase alpha-5	Kinase	O75582	nintedanib	Protein kinase inhibitors	Antineoplastic agents	TCHEM			1
TYK2	Non-receptor tyrosine-protein kinase TYK2	Kinase	P29597	nintedanib	Protein kinase inhibitors	Antineoplastic agents	TCLIN			1
BMPR2	Bone morphogenetic protein receptor type-2	Kinase	Q13873	nintedanib	Protein kinase inhibitors	Antineoplastic agents	TCHEM			1
PRKAA2	5'-AMP-activated protein kinase catalytic subunit alpha-2	Kinase	P54646	nintedanib	Protein kinase inhibitors	Antineoplastic agents	TCHEM			1
ACVRL1	Serine/threonine-protein kinase receptor R3	Kinase	P37023	nintedanib	Protein kinase inhibitors	Antineoplastic agents	TCHEM			1
TIE1	Tyrosine-protein kinase receptor Tie-1	Kinase	P35590	nintedanib	Protein kinase inhibitors	Antineoplastic agents	TCHEM			1
MAP3K12	Mitogen-activated protein kinase kinase kinase 12	Kinase	Q12852	nintedanib	Protein kinase inhibitors	Antineoplastic agents	TCHEM			1
RPS6KB1	Ribosomal protein S6 kinase beta-1	Kinase	P23443	nintedanib	Protein kinase inhibitors	Antineoplastic agents	TCHEM			1
TNF	Tumor necrosis factor	Cytokine	P01375	adalimumab	Tumor necrosis factor alpha (tnf-α) inhibitors	Immunosuppressants	TCLIN			1
TNKS	Tankyrase-1	Enzyme	O95271	olaparib	Other antineoplastic agents	Antineoplastic agents	TCHEM			1
CD19	B-lymphocyte antigen CD19	Surface antigen	P15391	blinatumomab	Monoclonal antibodies	Antineoplastic agents	TCLIN			1
IL6R	Interleukin-6 receptor	Membrane receptor	P08887	tocilizumab	Interleukin inhibitors	Immunosuppressants	TCLIN			1
IL2RA	Interleukin-2 receptor subunit alpha	Membrane receptor	P01589	basiliximab	Interleukin inhibitors	Immunosuppressants	TCLIN			1
CCNA2	CDK2/Cyclin A	Kinase	P20248	palbociclib	Protein kinase inhibitors	Antineoplastic agents	TCHEM			1
IL1B	Interleukin-1 beta	Cytokine	P01584	canakinumab	Interleukin inhibitors	Immunosuppressants	TCLIN			1
IL2RA	Interleukin-2 receptor	Membrane receptor	P01589	daclizumab	Interleukin inhibitors	Immunosuppressants	TCLIN			1
TNF	Tumor necrosis factor	Cytokine	P01375	golimumab	Tumor necrosis factor alpha (tnf-α) inhibitors	Immunosuppressants	TCLIN			1
TNF	Tumor necrosis factor	Cytokine	P01375	certolizumab pegol	Tumor necrosis factor alpha (tnf-α) inhibitors	Immunosuppressants	TCLIN			1
TNF	Tumor necrosis factor	Cytokine	P01375	infliximab	Tumor necrosis factor alpha (tnf-α) inhibitors	Immunosuppressants	TCLIN			1
IL6	Interleukin-6	Cytokine	P05231	siltuximab	Interleukin inhibitors	Immunosuppressants	TCLIN			1
TNF	Tumor necrosis factor	Cytokine	P01375	etanercept	Tumor necrosis factor alpha (tnf-α) inhibitors	Immunosuppressants	TCLIN			1
IL2RA	Interleukin-2 receptor	Membrane receptor	P01589	aldesleukin	Interleukins	Immunostimulants	TCLIN			1
IL11RA	Interleukin-11 receptor	Membrane receptor	P40189	oprelvekin	Interleukins	Immunostimulants	TCLIN			1
IL2RA	Interleukin-2 receptor	Membrane receptor	P01589	denileukin diftitox	Other antineoplastic agents	Antineoplastic agents	TCLIN			1
IL1B	Interleukin-1 beta	Cytokine	P01584	rilonacept	Interleukin inhibitors	Immunosuppressants	TCLIN			1
TYK2	Non-receptor tyrosine-protein kinase TYK2	Kinase	P29597	baricitinib	Selective immunosuppressants	Immunosuppressants	TCLIN			1
TNKS	Tankyrase-1	Enzyme	O95271	rucaparib	Other antineoplastic agents	Antineoplastic agents	TCHEM			1
TNKS2	Tankyrase-2	Enzyme	Q9H2K2	rucaparib	Other antineoplastic agents	Antineoplastic agents	TCHEM			1
FLT1	Vascular endothelial growth factor receptor 1	Kinase	P17948	dasatinib	Protein kinase inhibitors	Antineoplastic agents	TCLIN				1
SRC	Proto-oncogene tyrosine-protein kinase Src	Kinase	P12931	dasatinib	Protein kinase inhibitors	Antineoplastic agents	TCLIN				1
EPHB4	Ephrin type-B receptor 4	Kinase	P54760	dasatinib	Protein kinase inhibitors	Antineoplastic agents	TCHEM				1
BTK	Tyrosine-protein kinase BTK	Kinase	Q06187	dasatinib	Protein kinase inhibitors	Antineoplastic agents	TCLIN				1
EPHA3	Ephrin type-A receptor 3	Kinase	P29320	dasatinib	Protein kinase inhibitors	Antineoplastic agents	TCHEM				1
EPHB1	Ephrin type-B receptor 1	Kinase	P54762	dasatinib	Protein kinase inhibitors	Antineoplastic agents	TCHEM				1
CSF1R	Macrophage colony-stimulating factor 1 receptor	Kinase	P07333	dasatinib	Protein kinase inhibitors	Antineoplastic agents	TCLIN				1
DDR1	Epithelial discoidin domain-containing receptor 1	Kinase	Q08345	dasatinib	Protein kinase inhibitors	Antineoplastic agents	TCHEM				1
FLT1	Vascular endothelial growth factor receptor 1	Kinase	P17948	erlotinib	Protein kinase inhibitors	Antineoplastic agents	TCLIN				1
SRC	Proto-oncogene tyrosine-protein kinase Src	Kinase	P12931	erlotinib	Protein kinase inhibitors	Antineoplastic agents	TCLIN				1
EPHB4	Ephrin type-B receptor 4	Kinase	P54760	erlotinib	Protein kinase inhibitors	Antineoplastic agents	TCHEM				1
MKNK1	MAP kinase-interacting serine/threonine-protein kinase 1	Kinase	Q9BUB5	erlotinib	Protein kinase inhibitors	Antineoplastic agents	TCHEM				1
EPHA3	Ephrin type-A receptor 3	Kinase	P29320	erlotinib	Protein kinase inhibitors	Antineoplastic agents	TCHEM				1
DDR1	Epithelial discoidin domain-containing receptor 1	Kinase	Q08345	erlotinib	Protein kinase inhibitors	Antineoplastic agents	TCHEM				1
TYRO3	Tyrosine-protein kinase receptor TYRO3	Kinase	Q06418	erlotinib	Protein kinase inhibitors	Antineoplastic agents	TCHEM				1
LTK	Leukocyte tyrosine kinase receptor	Kinase	P29376	erlotinib	Protein kinase inhibitors	Antineoplastic agents	TCHEM				1
AXL	Tyrosine-protein kinase receptor UFO	Kinase	P30530	erlotinib	Protein kinase inhibitors	Antineoplastic agents	TCHEM				1
MERTK	Tyrosine-protein kinase Mer	Kinase	Q12866	erlotinib	Protein kinase inhibitors	Antineoplastic agents	TCHEM				1
EPHB1	Ephrin type-B receptor 1	Kinase	P54762	erlotinib	Protein kinase inhibitors	Antineoplastic agents	TCHEM				1
SRC	Proto-oncogene tyrosine-protein kinase Src	Kinase	P12931	gefitinib	Protein kinase inhibitors	Antineoplastic agents	TCLIN				1
EPHB4	Ephrin type-B receptor 4	Kinase	P54760	gefitinib	Protein kinase inhibitors	Antineoplastic agents	TCHEM				1
MKNK1	MAP kinase-interacting serine/threonine-protein kinase 1	Kinase	Q9BUB5	gefitinib	Protein kinase inhibitors	Antineoplastic agents	TCHEM				1
EPHA3	Ephrin type-A receptor 3	Kinase	P29320	gefitinib	Protein kinase inhibitors	Antineoplastic agents	TCHEM				1
EPHB1	Ephrin type-B receptor 1	Kinase	P54762	gefitinib	Protein kinase inhibitors	Antineoplastic agents	TCHEM				1
LTK	Leukocyte tyrosine kinase receptor	Kinase	P29376	gefitinib	Protein kinase inhibitors	Antineoplastic agents	TCHEM				1
AXL	Tyrosine-protein kinase receptor UFO	Kinase	P30530	gefitinib	Protein kinase inhibitors	Antineoplastic agents	TCHEM				1
EPHB1	Ephrin type-B receptor 1	Kinase	P54762	imatinib	Protein kinase inhibitors	Antineoplastic agents	TCHEM				1
EPHB4	Ephrin type-B receptor 4	Kinase	P54760	imatinib	Protein kinase inhibitors	Antineoplastic agents	TCHEM				1
SRC	Proto-oncogene tyrosine-protein kinase Src	Kinase	P12931	imatinib	Protein kinase inhibitors	Antineoplastic agents	TCLIN				1
CSF1R	Macrophage colony-stimulating factor 1 receptor	Kinase	P07333	imatinib	Protein kinase inhibitors	Antineoplastic agents	TCLIN				1
DDR1	Epithelial discoidin domain-containing receptor 1	Kinase	Q08345	imatinib	Protein kinase inhibitors	Antineoplastic agents	TCHEM				1
PIK3C2G	Phosphatidylinositol 4-phosphate 3-kinase C2 domain-containing subunit gamma	Kinase	O75747	lapatinib	Protein kinase inhibitors	Antineoplastic agents	TBIO				1
PIK3C2B	Phosphatidylinositol 4-phosphate 3-kinase C2 domain-containing subunit beta	Kinase	O00750	lapatinib	Protein kinase inhibitors	Antineoplastic agents	TCHEM				1
BTK	Tyrosine-protein kinase BTK	Kinase	Q06187	mitoxantrone	Anthracyclines and related substances	Antineoplastic agents	TCLIN				1
SRC	Proto-oncogene tyrosine-protein kinase Src	Kinase	P12931	nilotinib	Protein kinase inhibitors	Antineoplastic agents	TCLIN				1
EPHB4	Ephrin type-B receptor 4	Kinase	P54760	nilotinib	Protein kinase inhibitors	Antineoplastic agents	TCHEM				1
EPHA3	Ephrin type-A receptor 3	Kinase	P29320	nilotinib	Protein kinase inhibitors	Antineoplastic agents	TCHEM				1
EPHB1	Ephrin type-B receptor 1	Kinase	P54762	nilotinib	Protein kinase inhibitors	Antineoplastic agents	TCHEM				1
CSF1R	Macrophage colony-stimulating factor 1 receptor	Kinase	P07333	nilotinib	Protein kinase inhibitors	Antineoplastic agents	TCLIN				1
DDR1	Epithelial discoidin domain-containing receptor 1	Kinase	Q08345	nilotinib	Protein kinase inhibitors	Antineoplastic agents	TCHEM				1
CDK8	Cyclin-dependent kinase 8	Kinase	P49336	sorafenib	Protein kinase inhibitors	Antineoplastic agents	TCHEM				1
FLT1	Vascular endothelial growth factor receptor 1	Kinase	P17948	sorafenib	Protein kinase inhibitors	Antineoplastic agents	TCLIN				1
SRC	Proto-oncogene tyrosine-protein kinase Src	Kinase	P12931	sorafenib	Protein kinase inhibitors	Antineoplastic agents	TCLIN				1
EPHB4	Ephrin type-B receptor 4	Kinase	P54760	sorafenib	Protein kinase inhibitors	Antineoplastic agents	TCHEM				1
MKNK1	MAP kinase-interacting serine/threonine-protein kinase 1	Kinase	Q9BUB5	sorafenib	Protein kinase inhibitors	Antineoplastic agents	TCHEM				1
EPHA3	Ephrin type-A receptor 3	Kinase	P29320	sorafenib	Protein kinase inhibitors	Antineoplastic agents	TCHEM				1
EPHB1	Ephrin type-B receptor 1	Kinase	P54762	sorafenib	Protein kinase inhibitors	Antineoplastic agents	TCHEM				1
CSF1R	Macrophage colony-stimulating factor 1 receptor	Kinase	P07333	sorafenib	Protein kinase inhibitors	Antineoplastic agents	TCLIN				1
DDR1	Epithelial discoidin domain-containing receptor 1	Kinase	Q08345	sorafenib	Protein kinase inhibitors	Antineoplastic agents	TCHEM				1
AXL	Tyrosine-protein kinase receptor UFO	Kinase	P30530	sorafenib	Protein kinase inhibitors	Antineoplastic agents	TCHEM				1
MERTK	Tyrosine-protein kinase Mer	Kinase	Q12866	sorafenib	Protein kinase inhibitors	Antineoplastic agents	TCHEM				1
SRC	Proto-oncogene tyrosine-protein kinase Src	Kinase	P12931	sunitinib	Protein kinase inhibitors	Antineoplastic agents	TCLIN				1
BTK	Tyrosine-protein kinase BTK	Kinase	Q06187	sunitinib	Protein kinase inhibitors	Antineoplastic agents	TCLIN				1
MKNK1	MAP kinase-interacting serine/threonine-protein kinase 1	Kinase	Q9BUB5	sunitinib	Protein kinase inhibitors	Antineoplastic agents	TCHEM				1
EPHA3	Ephrin type-A receptor 3	Kinase	P29320	sunitinib	Protein kinase inhibitors	Antineoplastic agents	TCHEM				1
EPHB1	Ephrin type-B receptor 1	Kinase	P54762	sunitinib	Protein kinase inhibitors	Antineoplastic agents	TCHEM				1
IKBKE	Inhibitor of nuclear factor kappa-B kinase subunit epsilon	Kinase	Q14164	sunitinib	Protein kinase inhibitors	Antineoplastic agents	TCHEM				1
CSF1R	Macrophage colony-stimulating factor 1 receptor	Kinase	P07333	sunitinib	Protein kinase inhibitors	Antineoplastic agents	TCLIN				1
DDR1	Epithelial discoidin domain-containing receptor 1	Kinase	Q08345	sunitinib	Protein kinase inhibitors	Antineoplastic agents	TCHEM				1
TYRO3	Tyrosine-protein kinase receptor TYRO3	Kinase	Q06418	sunitinib	Protein kinase inhibitors	Antineoplastic agents	TCHEM				1
LTK	Leukocyte tyrosine kinase receptor	Kinase	P29376	sunitinib	Protein kinase inhibitors	Antineoplastic agents	TCHEM				1
AXL	Tyrosine-protein kinase receptor UFO	Kinase	P30530	sunitinib	Protein kinase inhibitors	Antineoplastic agents	TCHEM				1
CHEK1	Serine/threonine-protein kinase Chk1	Kinase	O14757	sunitinib	Protein kinase inhibitors	Antineoplastic agents	TCHEM				1
MERTK	Tyrosine-protein kinase Mer	Kinase	Q12866	sunitinib	Protein kinase inhibitors	Antineoplastic agents	TCHEM				1
EPHB4	Ephrin type-B receptor 4	Kinase	P54760	sunitinib	Protein kinase inhibitors	Antineoplastic agents	TCHEM				1
FLT1	Vascular endothelial growth factor receptor 1	Kinase	P17948	sunitinib	Protein kinase inhibitors	Antineoplastic agents	TCLIN				1
FLT1	Vascular endothelial growth factor receptor 1	Kinase	P17948	pazopanib	Protein kinase inhibitors	Antineoplastic agents	TCLIN				1
SRC	Proto-oncogene tyrosine-protein kinase Src	Kinase	P12931	pazopanib	Protein kinase inhibitors	Antineoplastic agents	TCLIN				1
CSF1R	Macrophage colony-stimulating factor 1 receptor	Kinase	P07333	pazopanib	Protein kinase inhibitors	Antineoplastic agents	TCLIN				1
DDR1	Epithelial discoidin domain-containing receptor 1	Kinase	Q08345	pazopanib	Protein kinase inhibitors	Antineoplastic agents	TCHEM				1
LTK	Leukocyte tyrosine kinase receptor	Kinase	P29376	pazopanib	Protein kinase inhibitors	Antineoplastic agents	TCHEM				1
MERTK	Tyrosine-protein kinase Mer	Kinase	Q12866	pazopanib	Protein kinase inhibitors	Antineoplastic agents	TCHEM				1
FLT1	Vascular endothelial growth factor receptor 1	Kinase	P17948	vandetanib	Protein kinase inhibitors	Antineoplastic agents	TCLIN				1
SRC	Proto-oncogene tyrosine-protein kinase Src	Kinase	P12931	vandetanib	Protein kinase inhibitors	Antineoplastic agents	TCLIN				1
EPHB4	Ephrin type-B receptor 4	Kinase	P54760	vandetanib	Protein kinase inhibitors	Antineoplastic agents	TCHEM				1
BTK	Tyrosine-protein kinase BTK	Kinase	Q06187	vandetanib	Protein kinase inhibitors	Antineoplastic agents	TCLIN				1
MKNK1	MAP kinase-interacting serine/threonine-protein kinase 1	Kinase	Q9BUB5	vandetanib	Protein kinase inhibitors	Antineoplastic agents	TCHEM				1
EPHA3	Ephrin type-A receptor 3	Kinase	P29320	vandetanib	Protein kinase inhibitors	Antineoplastic agents	TCHEM				1
MST1R	Macrophage-stimulating protein receptor	Kinase	Q04912	vandetanib	Protein kinase inhibitors	Antineoplastic agents	TCHEM				1
EPHB1	Ephrin type-B receptor 1	Kinase	P54762	vandetanib	Protein kinase inhibitors	Antineoplastic agents	TCHEM				1
CSF1R	Macrophage colony-stimulating factor 1 receptor	Kinase	P07333	vandetanib	Protein kinase inhibitors	Antineoplastic agents	TCLIN				1
DDR1	Epithelial discoidin domain-containing receptor 1	Kinase	Q08345	vandetanib	Protein kinase inhibitors	Antineoplastic agents	TCHEM				1
TYRO3	Tyrosine-protein kinase receptor TYRO3	Kinase	Q06418	vandetanib	Protein kinase inhibitors	Antineoplastic agents	TCHEM				1
LTK	Leukocyte tyrosine kinase receptor	Kinase	P29376	vandetanib	Protein kinase inhibitors	Antineoplastic agents	TCHEM				1
AXL	Tyrosine-protein kinase receptor UFO	Kinase	P30530	vandetanib	Protein kinase inhibitors	Antineoplastic agents	TCHEM				1
MERTK	Tyrosine-protein kinase Mer	Kinase	Q12866	vandetanib	Protein kinase inhibitors	Antineoplastic agents	TCHEM				1
FLT1	Vascular endothelial growth factor receptor 1	Kinase	P17948	crizotinib	Protein kinase inhibitors	Antineoplastic agents	TCLIN				1
SRC	Proto-oncogene tyrosine-protein kinase Src	Kinase	P12931	crizotinib	Protein kinase inhibitors	Antineoplastic agents	TCLIN				1
EPHB4	Ephrin type-B receptor 4	Kinase	P54760	crizotinib	Protein kinase inhibitors	Antineoplastic agents	TCHEM				1
BTK	Tyrosine-protein kinase BTK	Kinase	Q06187	crizotinib	Protein kinase inhibitors	Antineoplastic agents	TCLIN				1
EPHA3	Ephrin type-A receptor 3	Kinase	P29320	crizotinib	Protein kinase inhibitors	Antineoplastic agents	TCHEM				1
MST1R	Macrophage-stimulating protein receptor	Kinase	Q04912	crizotinib	Protein kinase inhibitors	Antineoplastic agents	TCHEM				1
EPHB1	Ephrin type-B receptor 1	Kinase	P54762	crizotinib	Protein kinase inhibitors	Antineoplastic agents	TCHEM				1
IKBKE	Inhibitor of nuclear factor kappa-B kinase subunit epsilon	Kinase	Q14164	crizotinib	Protein kinase inhibitors	Antineoplastic agents	TCHEM				1
CSF1R	Macrophage colony-stimulating factor 1 receptor	Kinase	P07333	crizotinib	Protein kinase inhibitors	Antineoplastic agents	TCLIN				1
DDR1	Epithelial discoidin domain-containing receptor 1	Kinase	Q08345	crizotinib	Protein kinase inhibitors	Antineoplastic agents	TCHEM				1
TYRO3	Tyrosine-protein kinase receptor TYRO3	Kinase	Q06418	crizotinib	Protein kinase inhibitors	Antineoplastic agents	TCHEM				1
LTK	Leukocyte tyrosine kinase receptor	Kinase	P29376	crizotinib	Protein kinase inhibitors	Antineoplastic agents	TCHEM				1
AXL	Tyrosine-protein kinase receptor UFO	Kinase	P30530	crizotinib	Protein kinase inhibitors	Antineoplastic agents	TCHEM				1
MERTK	Tyrosine-protein kinase Mer	Kinase	Q12866	crizotinib	Protein kinase inhibitors	Antineoplastic agents	TCHEM				1
EPHA3	Ephrin type-A receptor 3	Kinase	P29320	ruxolitinib	Protein kinase inhibitors	Antineoplastic agents	TCHEM				1
IKBKE	Inhibitor of nuclear factor kappa-B kinase subunit epsilon	Kinase	Q14164	ruxolitinib	Protein kinase inhibitors	Antineoplastic agents	TCHEM				1
LTK	Leukocyte tyrosine kinase receptor	Kinase	P29376	ruxolitinib	Protein kinase inhibitors	Antineoplastic agents	TCHEM				1
FLT1	Vascular endothelial growth factor receptor 1	Kinase	P17948	axitinib	Protein kinase inhibitors	Antineoplastic agents	TCLIN				1
CSF1R	Macrophage colony-stimulating factor 1 receptor	Kinase	P07333	axitinib	Protein kinase inhibitors	Antineoplastic agents	TCLIN				1
DDR1	Epithelial discoidin domain-containing receptor 1	Kinase	Q08345	axitinib	Protein kinase inhibitors	Antineoplastic agents	TCHEM				1
AXL	Tyrosine-protein kinase receptor UFO	Kinase	P30530	axitinib	Protein kinase inhibitors	Antineoplastic agents	TCHEM				1
MERTK	Tyrosine-protein kinase Mer	Kinase	Q12866	axitinib	Protein kinase inhibitors	Antineoplastic agents	TCHEM				1
SRC	Proto-oncogene tyrosine-protein kinase Src	Kinase	P12931	afatinib	Protein kinase inhibitors	Antineoplastic agents	TCLIN				1
MKNK1	MAP kinase-interacting serine/threonine-protein kinase 1	Kinase	Q9BUB5	afatinib	Protein kinase inhibitors	Antineoplastic agents	TCHEM				1
AXL	Tyrosine-protein kinase receptor UFO	Kinase	P30530	afatinib	Protein kinase inhibitors	Antineoplastic agents	TCHEM				1
SRC	Proto-oncogene tyrosine-protein kinase Src	Kinase	P12931	bosutinib	Protein kinase inhibitors	Antineoplastic agents	TCLIN				1
EPHB4	Ephrin type-B receptor 4	Kinase	P54760	bosutinib	Protein kinase inhibitors	Antineoplastic agents	TCHEM				1
BTK	Tyrosine-protein kinase BTK	Kinase	Q06187	bosutinib	Protein kinase inhibitors	Antineoplastic agents	TCLIN				1
EPHA3	Ephrin type-A receptor 3	Kinase	P29320	bosutinib	Protein kinase inhibitors	Antineoplastic agents	TCHEM				1
MST1R	Macrophage-stimulating protein receptor	Kinase	Q04912	bosutinib	Protein kinase inhibitors	Antineoplastic agents	TCHEM				1
EPHB1	Ephrin type-B receptor 1	Kinase	P54762	bosutinib	Protein kinase inhibitors	Antineoplastic agents	TCHEM				1
IKBKE	Inhibitor of nuclear factor kappa-B kinase subunit epsilon	Kinase	Q14164	bosutinib	Protein kinase inhibitors	Antineoplastic agents	TCHEM				1
CSF1R	Macrophage colony-stimulating factor 1 receptor	Kinase	P07333	bosutinib	Protein kinase inhibitors	Antineoplastic agents	TCLIN				1
DDR1	Epithelial discoidin domain-containing receptor 1	Kinase	Q08345	bosutinib	Protein kinase inhibitors	Antineoplastic agents	TCHEM				1
TYRO3	Tyrosine-protein kinase receptor TYRO3	Kinase	Q06418	bosutinib	Protein kinase inhibitors	Antineoplastic agents	TCHEM				1
LTK	Leukocyte tyrosine kinase receptor	Kinase	P29376	bosutinib	Protein kinase inhibitors	Antineoplastic agents	TCHEM				1
AXL	Tyrosine-protein kinase receptor UFO	Kinase	P30530	bosutinib	Protein kinase inhibitors	Antineoplastic agents	TCHEM				1
CHEK1	Serine/threonine-protein kinase Chk1	Kinase	O14757	bosutinib	Protein kinase inhibitors	Antineoplastic agents	TCHEM				1
MERTK	Tyrosine-protein kinase Mer	Kinase	Q12866	bosutinib	Protein kinase inhibitors	Antineoplastic agents	TCHEM				1
SRC	Proto-oncogene tyrosine-protein kinase Src	Kinase	P12931	trabectedin	Other plant alkaloids and natural products	Antineoplastic agents	TCLIN				1
MST1R	Macrophage-stimulating protein receptor	Kinase	Q04912	cabozantinib	Protein kinase inhibitors	Antineoplastic agents	TCHEM				1
SRC	Proto-oncogene tyrosine-protein kinase Src	Kinase	P12931	ponatinib	Protein kinase inhibitors	Antineoplastic agents	TCLIN				1
CDK8	Cyclin-dependent kinase 8	Kinase	P49336	ponatinib	Protein kinase inhibitors	Antineoplastic agents	TCHEM				1
KEAP1	Kelch-like ECH-associated protein 1	Cytosolic other	Q14145	dimethyl fumarate	Other immunosuppressants	Immunosuppressants	TCLIN				1
ARAF	Serine/threonine-protein kinase A-Raf	Kinase	P10398	dabrafenib	Protein kinase inhibitors	Antineoplastic agents					1
BTK	Tyrosine-protein kinase BTK	Kinase	Q06187	ibrutinib	Protein kinase inhibitors	Antineoplastic agents	TCLIN				1
SRC	Proto-oncogene tyrosine-protein kinase Src	Kinase	P12931	ibrutinib	Protein kinase inhibitors	Antineoplastic agents	TCLIN				1
SRC	Proto-oncogene tyrosine-protein kinase Src	Kinase	P12931	ceritinib	Protein kinase inhibitors	Antineoplastic agents	TCLIN				1
BTK	Tyrosine-protein kinase BTK	Kinase	Q06187	ceritinib	Protein kinase inhibitors	Antineoplastic agents	TCLIN				1
PIK3CB	Phosphatidylinositol 4,5-bisphosphate 3-kinase catalytic subunit beta isoform	Kinase	P42338	idelalisib	Other antineoplastic agents	Antineoplastic agents	TCHEM				1
FLT1	Vascular endothelial growth factor receptor 1	Kinase	P17948	nintedanib	Protein kinase inhibitors	Antineoplastic agents	TCLIN				1
SRC	Proto-oncogene tyrosine-protein kinase Src	Kinase	P12931	nintedanib	Protein kinase inhibitors	Antineoplastic agents	TCLIN				1
EPHB4	Ephrin type-B receptor 4	Kinase	P54760	nintedanib	Protein kinase inhibitors	Antineoplastic agents	TCHEM				1
BTK	Tyrosine-protein kinase BTK	Kinase	Q06187	nintedanib	Protein kinase inhibitors	Antineoplastic agents	TCLIN				1
EPHA3	Ephrin type-A receptor 3	Kinase	P29320	nintedanib	Protein kinase inhibitors	Antineoplastic agents	TCHEM				1
EPHB1	Ephrin type-B receptor 1	Kinase	P54762	nintedanib	Protein kinase inhibitors	Antineoplastic agents	TCHEM				1
IKBKE	Inhibitor of nuclear factor kappa-B kinase subunit epsilon	Kinase	Q14164	nintedanib	Protein kinase inhibitors	Antineoplastic agents	TCHEM				1
CSF1R	Macrophage colony-stimulating factor 1 receptor	Kinase	P07333	nintedanib	Protein kinase inhibitors	Antineoplastic agents	TCLIN				1
DDR1	Epithelial discoidin domain-containing receptor 1	Kinase	Q08345	nintedanib	Protein kinase inhibitors	Antineoplastic agents	TCHEM				1
TYRO3	Tyrosine-protein kinase receptor TYRO3	Kinase	Q06418	nintedanib	Protein kinase inhibitors	Antineoplastic agents	TCHEM				1
LTK	Leukocyte tyrosine kinase receptor	Kinase	P29376	nintedanib	Protein kinase inhibitors	Antineoplastic agents	TCHEM				1
AXL	Tyrosine-protein kinase receptor UFO	Kinase	P30530	nintedanib	Protein kinase inhibitors	Antineoplastic agents	TCHEM				1
CHEK1	Serine/threonine-protein kinase Chk1	Kinase	O14757	nintedanib	Protein kinase inhibitors	Antineoplastic agents	TCHEM				1
MERTK	Tyrosine-protein kinase Mer	Kinase	Q12866	nintedanib	Protein kinase inhibitors	Antineoplastic agents	TCHEM				1
PARP3	Poly [ADP-ribose] polymerase 3	Enzyme	Q9Y6F1	olaparib	Other antineoplastic agents	Antineoplastic agents	TCLIN				1
FLT1	Vascular endothelial growth factor receptor 1	Kinase	P17948	lenvatinib	Protein kinase inhibitors	Antineoplastic agents	TCLIN				1
BCL2L2	Apoptosis regulator Bcl-W	Cytosolic other	Q92843	venetoclax	Other antineoplastic agents	Antineoplastic agents	TCHEM				1
PARP3	Poly [ADP-ribose] polymerase 3	Enzyme	Q9Y6F1	rucaparib	Other antineoplastic agents	Antineoplastic agents	TCLIN				1
